# Supplementary material for: Host Feeding Patterns of Mansonia (Diptera, Culicidae) in Rural Settlements near Porto Velho, State of Rondonia, Brazil
Source: Biomolecules. 2023 Mar 17;13(3):553. doi: 10.3390/biom13030553 (PMC10046320; doi:10.3390/biom13030553)
Supplement: Supplementary file 1 [file biomolecules-13-00553-s001.zip]

Archive with 1 entries (1 files):
- biomolecules-2213932-supplementary.xlsx
