# Supplementary material for: Host Feeding Patterns of Mansonia (Diptera, Culicidae) in Rural Settlements near Porto Velho, State of Rondonia, Brazil
Source: Biomolecules. 2023 Mar 17;13(3):553. doi: 10.3390/biom13030553 (PMC10046320; doi:10.3390/biom13030553)
Supplement: Supplementary file 1 [file biomolecules-13-00553-s001.zip › biomolecules-2213932-supplementary.xlsx]

## Sheet: TAble S1
Table S1 - Metadata of field collected Mansonia spp. adults used for the ingested blood analysis and raw number of reads found for each host species.
State	Municipality	Coll_Site	Specimen_ID	Species	Collection_Site	CollMethods	CollectionHour	Coll_Date	Collector_ID	Longitude	Latitude	Canis lupus familiaris	Bos taurus	Homo sapiens	Equus caballus	Gallus gallus	Pecari tajacu	Dasypus sp.	Procyon sp.	Sus scrofa	Myoprocta pratti	Cervidae	Bradypus tridactylus	Myrmecophaga tridactyla	Tamandua mexicana	Choloepus sp.	Bradypus variegatus	Hydrochoerus hydrochaeris
Rondonia	Porto Velho	site 1	131	Ma. humeralis	Jaci-Paraná - Margem do Rio Contra	Barrier screen	18h00-06h00	March/2020	J. Amorim	-64.446	-9.30339	631	10	0	0	0	0	0	0	0	0	0	0	0	0	0	0	0
Rondonia	Porto Velho	site 1	133	Ma. titillans	Jaci-Paraná - Margem do Rio Contra	Barrier screen	18h00-06h00	March/2020	J. Amorim	-64.446	-9.30339	0	9638	15	0	0	0	0	0	0	0	0	0	0	0	0	0	0
Rondonia	Porto Velho	site 1	136	Ma. humeralis	Jaci-Paraná - Margem do Rio Contra	Barrier screen	18h00-06h00	March/2020	J. Amorim	-64.446	-9.30339	32	7	3941	0	0	0	0	0	0	0	0	0	0	0	0	0	0
Rondonia	Porto Velho	site 1	137	Ma. indubitans	Jaci-Paraná - Margem do Rio Contra	Barrier screen	18h00-06h00	March/2020	J. Amorim	-64.446	-9.30339	6919	34	20	0	0	0	0	0	0	0	0	0	0	0	0	0	0
Rondonia	Porto Velho	site 1	142	Ma. humeralis	Jaci-Paraná - Margem do Rio Contra	Barrier screen	18h00-06h00	March/2020	J. Amorim	-64.446	-9.30339	8491	12	9	0	0	0	0	0	0	0	0	0	0	0	0	0	0
Rondonia	Porto Velho	site 1	143	Ma. titillans	Jaci-Paraná - Margem do Rio Contra	Barrier screen	18h00-06h00	March/2020	J. Amorim	-64.446	-9.30339	2840	18	0	9	0	0	0	0	0	0	0	0	0	0	0	0	0
Rondonia	Porto Velho	site 1	145	Ma. humeralis	Jaci-Paraná - Margem do Rio Contra	Barrier screen	18h00-06h00	March/2020	J. Amorim	-64.446	-9.30339	15	41	2189	0	0	0	0	0	0	0	0	0	0	0	0	0	0
Rondonia	Porto Velho	site 1	152	Ma. titillans	Jaci-Paraná - Margem do Rio Contra	Barrier screen	18h00-06h00	March/2020	J. Amorim	-64.446	-9.30339	8	8	4232	0	0	0	0	0	0	0	0	0	0	0	0	0	0
Rondonia	Porto Velho	site 1	154	Ma. titillans	Jaci-Paraná - Margem do Rio Contra	Barrier screen	18h00-06h00	March/2020	J. Amorim	-64.446	-9.30339	0	4855	195	0	0	0	0	0	0	0	16	0	0	0	0	0	0
Rondonia	Porto Velho	site 1	158	Ma. humeralis	Jaci-Paraná - Margem do Rio Contra	Barrier screen	18h00-06h00	March/2020	J. Amorim	-64.446	-9.30339	8	15	6863	0	0	0	0	0	0	0	0	0	0	0	0	0	0
Rondonia	Porto Velho	site 1	164	Ma. humeralis	Jaci-Paraná - Margem do Rio Contra	Barrier screen	18h00-06h00	March/2020	J. Amorim	-64.446	-9.30339	4	3449	0	0	0	0	0	0	0	0	0	0	0	0	0	0	0
Rondonia	Porto Velho	site 1	165	Ma. humeralis	Jaci-Paraná - Margem do Rio Contra	Barrier screen	18h00-06h00	March/2020	J. Amorim	-64.446	-9.30339	0	0	3799	0	0	0	0	0	0	0	0	0	0	0	0	0	0
Rondonia	Porto Velho	site 1	166	Ma. titillans	Jaci-Paraná - Margem do Rio Contra	Barrier screen	18h00-06h00	March/2020	J. Amorim	-64.446	-9.30339	0	0	4295	0	0	0	0	0	0	0	0	0	0	0	0	0	0
Rondonia	Porto Velho	site 1	167	Ma. titillans	Jaci-Paraná - Margem do Rio Contra	Barrier screen	18h00-06h00	March/2020	J. Amorim	-64.446	-9.30339	0	5	7277	0	0	0	0	0	0	0	0	0	0	0	0	0	0
Rondonia	Porto Velho	site 1	168	Ma. humeralis	Jaci-Paraná - Margem do Rio Contra	Barrier screen	18h00-06h00	March/2020	J. Amorim	-64.446	-9.30339	4530	19	11	0	0	0	0	0	0	0	0	0	0	0	0	0	0
Rondonia	Porto Velho	site 1	169	Ma. humeralis	Jaci-Paraná - Margem do Rio Contra	Barrier screen	18h00-06h00	March/2020	J. Amorim	-64.446	-9.30339	0	19	5317	0	0	0	0	0	0	0	0	0	0	0	0	0	0
Rondonia	Porto Velho	site 1	171	Ma. titillans	Jaci-Paraná - Margem do Rio Contra	Barrier screen	18h00-06h00	March/2020	J. Amorim	-64.446	-9.30339	0	13	18	0	0	0	0	0	0	0	0	0	0	0	0	0	0
Rondonia	Porto Velho	site 1	172	Ma. titillans	Jaci-Paraná - Margem do Rio Contra	Barrier screen	18h00-06h00	March/2020	J. Amorim	-64.446	-9.30339	0	0	3224	0	0	0	0	0	0	0	0	0	0	0	0	0	0
Rondonia	Porto Velho	site 1	174	Ma. humeralis	Jaci-Paraná - Margem do Rio Contra	Barrier screen	18h00-06h00	March/2020	J. Amorim	-64.446	-9.30339	8686	48	7	0	0	0	0	0	0	0	0	0	0	0	0	0	0
Rondonia	Porto Velho	site 1	175	Ma. humeralis	Jaci-Paraná - Margem do Rio Contra	Barrier screen	18h00-06h00	March/2020	J. Amorim	-64.446	-9.30339	3994	0	18	0	0	0	0	0	0	0	0	0	0	0	0	0	0
Rondonia	Porto Velho	site 1	176	Ma. humeralis	Jaci-Paraná - Margem do Rio Contra	Barrier screen	18h00-06h00	March/2020	J. Amorim	-64.446	-9.30339	5034	0	0	0	0	0	0	0	0	0	0	0	0	0	0	0	0
Rondonia	Porto Velho	site 1	177	Ma. humeralis	Jaci-Paraná - Margem do Rio Contra	Barrier screen	18h00-06h00	March/2020	J. Amorim	-64.446	-9.30339	15	0	3761	0	0	0	0	0	0	0	0	0	0	0	0	0	0
Rondonia	Porto Velho	site 1	178	Ma. titillans	Jaci-Paraná - Margem do Rio Contra	Barrier screen	18h00-06h00	March/2020	J. Amorim	-64.446	-9.30339	36	2950	30	0	0	0	0	0	0	0	121	0	0	0	0	0	0
Rondonia	Porto Velho	site 1	179	Ma. titillans	Jaci-Paraná - Margem do Rio Contra	Barrier screen	18h00-06h00	March/2020	J. Amorim	-64.446	-9.30339	0	0	3347	0	0	0	0	0	0	0	0	0	0	0	0	0	0
Rondonia	Porto Velho	site 1	180	Ma. titillans	Jaci-Paraná - Margem do Rio Contra	Barrier screen	18h00-06h00	March/2020	J. Amorim	-64.446	-9.30339	25	3152	13	0	0	0	0	0	0	0	0	0	0	0	0	0	0
Rondonia	Porto Velho	site 1	181	Ma. amazonensis	Jaci-Paraná - Margem do Rio Contra	Barrier screen	18h00-06h00	March/2020	J. Amorim	-64.446	-9.30339	10258	0	10	0	0	0	0	0	0	0	0	0	0	0	0	0	0
Rondonia	Porto Velho	site 1	185	Ma. humeralis	Jaci-Paraná - Margem do Rio Contra	Barrier screen	18h00-06h00	March/2020	J. Amorim	-64.446	-9.30339	11	20	1617	0	0	0	0	0	0	0	0	0	0	0	0	0	0
Rondonia	Porto Velho	site 1	186	Ma. humeralis	Jaci-Paraná - Margem do Rio Contra	Barrier screen	18h00-06h00	March/2020	J. Amorim	-64.446	-9.30339	6905	0	8	0	0	0	0	0	0	0	0	0	0	0	0	0	0
Rondonia	Porto Velho	site 1	187	Ma. humeralis	Jaci-Paraná - Margem do Rio Contra	Barrier screen	18h00-06h00	March/2020	J. Amorim	-64.446	-9.30339	18	58	1835	0	0	0	0	0	0	0	0	0	0	0	0	0	0
Rondonia	Porto Velho	site 1	188	Ma. humeralis	Jaci-Paraná - Margem do Rio Contra	Barrier screen	18h00-06h00	March/2020	J. Amorim	-64.446	-9.30339	17	5070	6	0	0	0	0	0	0	0	135	0	0	0	0	0	0
Rondonia	Porto Velho	site 1	189	Ma. humeralis	Jaci-Paraná - Margem do Rio Contra	Barrier screen	18h00-06h00	March/2020	J. Amorim	-64.446	-9.30339	4233	0	14	0	0	0	0	0	0	0	0	0	0	0	0	0	0
Rondonia	Porto Velho	site 1	191	Ma. humeralis	Jaci-Paraná - Margem do Rio Contra	Barrier screen	18h00-06h00	March/2020	J. Amorim	-64.446	-9.30339	3750	474	20	0	0	0	0	0	0	0	0	0	0	0	0	0	0
Rondonia	Porto Velho	site 1	192	Ma. titillans	Jaci-Paraná - Margem do Rio Contra	Barrier screen	18h00-06h00	March/2020	J. Amorim	-64.446	-9.30339	0	0	5807	0	0	0	0	0	0	0	0	0	0	0	0	0	0
Rondonia	Porto Velho	site 1	193	Ma. titillans	Jaci-Paraná - Margem do Rio Contra	Barrier screen	18h00-06h00	March/2020	J. Amorim	-64.446	-9.30339	0	0	3822	0	0	0	0	0	0	0	0	0	0	0	0	0	0
Rondonia	Porto Velho	site 1	195	Ma. titillans	Jaci-Paraná - Margem do Rio Contra	Barrier screen	18h00-06h00	March/2020	J. Amorim	-64.446	-9.30339	7	25	2656	0	0	0	0	0	0	0	0	0	0	0	0	0	0
Rondonia	Porto Velho	site 1	196	Ma. humeralis	Jaci-Paraná - Margem do Rio Contra	Barrier screen	18h00-06h00	March/2020	J. Amorim	-64.446	-9.30339	0	2962	3016	0	0	0	0	0	0	0	0	0	0	0	0	0	0
Rondonia	Porto Velho	site 1	197	Ma. titillans	Jaci-Paraná - Margem do Rio Contra	Barrier screen	18h00-06h00	March/2020	J. Amorim	-64.446	-9.30339	0	15	4981	0	0	0	0	0	0	0	0	0	0	0	0	0	0
Rondonia	Porto Velho	site 1	198	Ma. humeralis	Jaci-Paraná - Margem do Rio Contra	Barrier screen	18h00-06h00	March/2020	J. Amorim	-64.446	-9.30339	0	0	3568	0	0	0	0	0	0	0	0	0	0	0	0	0	0
Rondonia	Porto Velho	site 1	199	Ma. humeralis	Jaci-Paraná - Margem do Rio Contra	Barrier screen	18h00-06h00	March/2020	J. Amorim	-64.446	-9.30339	3842	58	0	0	0	0	0	0	0	0	0	0	0	0	0	0	0
Rondonia	Porto Velho	site 1	203	Ma. humeralis	Jaci-Paraná - Margem do Rio Contra	Barrier screen	18h00-06h00	March/2020	J. Amorim	-64.446	-9.30339	0	2041	13	0	1490	0	0	0	0	0	0	0	0	0	0	0	0
Rondonia	Porto Velho	site 1	204	Ma. humeralis	Jaci-Paraná - Margem do Rio Contra	Barrier screen	18h00-06h00	March/2020	J. Amorim	-64.446	-9.30339	0	4169	23	0	0	0	0	0	0	0	0	0	0	0	0	0	0
Rondonia	Porto Velho	site 1	205	Ma. humeralis	Jaci-Paraná - Margem do Rio Contra	Barrier screen	18h00-06h00	March/2020	J. Amorim	-64.446	-9.30339	5232	4	19	0	0	0	0	0	0	0	0	0	0	0	0	0	0
Rondonia	Porto Velho	site 1	206	Ma. titillans	Jaci-Paraná - Margem do Rio Contra	Barrier screen	18h00-06h00	March/2020	J. Amorim	-64.446	-9.30339	10	0	10	4953	0	0	0	0	0	0	0	0	0	0	0	0	0
Rondonia	Porto Velho	site 1	207	Ma. humeralis	Jaci-Paraná - Margem do Rio Contra	Barrier screen	18h00-06h00	March/2020	J. Amorim	-64.446	-9.30339	16	17	1740	0	0	0	0	0	0	0	0	0	0	0	0	0	0
Rondonia	Porto Velho	site 1	208	Ma. titillans	Jaci-Paraná - Margem do Rio Contra	Barrier screen	18h00-06h00	March/2020	J. Amorim	-64.446	-9.30339	22	358	4198	0	0	0	0	0	0	0	0	0	0	0	0	0	0
Rondonia	Porto Velho	site 2	229	Ma. humeralis	Jaci-Paraná - Ramal Samaúma	Barrier screen	18h00-06h00	March/2020	J. Amorim	-64.4438	-9.2433	7689	22	0	0	0	0	0	0	0	0	0	0	0	0	0	0	0
Rondonia	Porto Velho	site 2	230	Ma. humeralis	Jaci-Paraná - Ramal Samaúma	Barrier screen	18h00-06h00	March/2020	J. Amorim	-64.4438	-9.2433	4299	13	0	0	0	0	0	0	0	0	0	0	0	0	0	0	0
Rondonia	Porto Velho	site 2	231	Ma. titillans	Jaci-Paraná - Ramal Samaúma	Barrier screen	18h00-06h00	March/2020	J. Amorim	-64.4438	-9.2433	81	4031	0	0	0	0	0	0	0	0	58	0	0	0	0	0	0
Rondonia	Porto Velho	site 2	233	Ma. amazonensis	Jaci-Paraná - Ramal Samaúma	Barrier screen	18h00-06h00	March/2020	J. Amorim	-64.4438	-9.2433	85	12	2052	0	0	0	0	0	0	0	0	0	0	0	0	0	0
Rondonia	Porto Velho	site 2	234	Ma. humeralis	Jaci-Paraná - Ramal Samaúma	Barrier screen	18h00-06h00	March/2020	J. Amorim	-64.4438	-9.2433	48	0	2589	0	0	0	0	0	0	0	0	0	0	0	0	0	0
Rondonia	Porto Velho	site 2	235	Ma. indubitans	Jaci-Paraná - Ramal Samaúma	Barrier screen	18h00-06h00	March/2020	J. Amorim	-64.4438	-9.2433	5848	0	8	0	0	0	0	0	0	0	0	0	0	0	0	0	0
Rondonia	Porto Velho	site 2	236	Ma. humeralis	Jaci-Paraná - Ramal Samaúma	Barrier screen	18h00-06h00	March/2020	J. Amorim	-64.4438	-9.2433	21	0	2596	0	0	0	0	0	1035	0	0	0	0	0	0	0	0
Rondonia	Porto Velho	site 2	238	Ma. humeralis	Jaci-Paraná - Ramal Samaúma	Barrier screen	18h00-06h00	March/2020	J. Amorim	-64.4438	-9.2433	32	30	43	3676	0	0	0	0	0	0	0	0	0	0	0	0	0
Rondonia	Porto Velho	site 2	239	Ma. humeralis	Jaci-Paraná - Ramal Samaúma	Barrier screen	18h00-06h00	March/2020	J. Amorim	-64.4438	-9.2433	19	0	15	5050	0	0	0	0	0	0	0	0	0	0	0	0	0
Rondonia	Porto Velho	site 2	255	Ma. humeralis	Jaci-Paraná - Ramal Samaúma	Barrier screen	18h00-06h00	March/2020	J. Amorim	-64.4438	-9.2433	0	16	35	0	0	0	0	4	5017	0	0	0	0	0	0	0	0
Rondonia	Porto Velho	site 2	256	Ma. humeralis	Jaci-Paraná - Ramal Samaúma	Barrier screen	18h00-06h00	March/2020	J. Amorim	-64.4438	-9.2433	2	0	2	0	0	0	0	0	0	0	0	0	0	0	0	0	0
Rondonia	Porto Velho	site 2	257	Ma. humeralis	Jaci-Paraná - Ramal Samaúma	Barrier screen	18h00-06h00	March/2020	J. Amorim	-64.4438	-9.2433	0	11	0	0	0	0	0	0	0	0	0	0	0	0	0	0	0
Rondonia	Porto Velho	site 2	258	Ma. humeralis	Jaci-Paraná - Ramal Samaúma	Barrier screen	18h00-06h00	March/2020	J. Amorim	-64.4438	-9.2433	2481	2312	0	0	0	0	0	0	0	0	28	0	0	0	0	0	0
Rondonia	Porto Velho	site 2	259	Ma. humeralis	Jaci-Paraná - Ramal Samaúma	Barrier screen	18h00-06h00	March/2020	J. Amorim	-64.4438	-9.2433	2676	0	0	0	0	0	0	0	0	0	0	0	0	0	0	0	0
Rondonia	Porto Velho	site 2	260	Ma. humeralis	Jaci-Paraná - Ramal Samaúma	Barrier screen	18h00-06h00	March/2020	J. Amorim	-64.4438	-9.2433	2316	0	0	0	0	0	0	0	0	0	0	0	0	0	0	0	0
Rondonia	Porto Velho	site 2	261	Ma. humeralis	Jaci-Paraná - Ramal Samaúma	Barrier screen	18h00-06h00	March/2020	J. Amorim	-64.4438	-9.2433	3374	0	3	0	0	0	0	0	0	0	0	0	0	0	0	0	0
Rondonia	Porto Velho	site 2	262	Ma. humeralis	Jaci-Paraná - Ramal Samaúma	Barrier screen	18h00-06h00	March/2020	J. Amorim	-64.4438	-9.2433	2650	0	0	0	0	0	0	0	0	0	0	0	0	0	0	0	0
Rondonia	Porto Velho	site 2	263	Ma. humeralis	Jaci-Paraná - Ramal Samaúma	Barrier screen	18h00-06h00	March/2020	J. Amorim	-64.4438	-9.2433	2047	0	0	0	0	0	0	0	0	0	0	0	0	0	0	0	0
Rondonia	Porto Velho	site 2	264	Ma. humeralis	Jaci-Paraná - Ramal Samaúma	Barrier screen	18h00-06h00	March/2020	J. Amorim	-64.4438	-9.2433	2444	11	44	0	0	0	11	0	0	0	0	0	0	0	0	0	0
Rondonia	Porto Velho	site 2	265	Ma. humeralis	Jaci-Paraná - Ramal Samaúma	Barrier screen	18h00-06h00	March/2020	J. Amorim	-64.4438	-9.2433	0	4552	0	0	0	0	0	0	0	0	70	0	0	0	0	0	0
Rondonia	Porto Velho	site 2	266	Ma. amazonensis	Jaci-Paraná - Ramal Samaúma	Barrier screen	18h00-06h00	March/2020	J. Amorim	-64.4438	-9.2433	5	3718	0	0	0	0	0	0	0	0	0	0	0	0	0	0	0
Rondonia	Porto Velho	site 2	267	Ma. humeralis	Jaci-Paraná - Ramal Samaúma	Barrier screen	18h00-06h00	March/2020	J. Amorim	-64.4438	-9.2433	0	8	3967	0	0	0	0	0	0	0	0	0	0	0	0	0	0
Rondonia	Porto Velho	site 2	270	Ma. indubitans	Jaci-Paraná - Ramal Samaúma	Barrier screen	18h00-06h00	March/2020	J. Amorim	-64.4438	-9.2433	17	0	0	9	0	2394	0	0	0	0	0	0	0	0	0	0	0
Rondonia	Porto Velho	site 2	272	Ma. humeralis	Jaci-Paraná - Ramal Samaúma	Barrier screen	18h00-06h00	March/2020	J. Amorim	-64.4438	-9.2433	2305	44	274	0	0	0	12	0	0	0	0	0	0	0	0	0	0
Rondonia	Porto Velho	site 2	273	Ma. humeralis	Jaci-Paraná - Ramal Samaúma	Barrier screen	18h00-06h00	March/2020	J. Amorim	-64.4438	-9.2433	2164	0	3	0	0	0	0	0	0	0	0	0	0	0	0	0	0
Rondonia	Porto Velho	site 2	274	Ma. humeralis	Jaci-Paraná - Ramal Samaúma	Barrier screen	18h00-06h00	March/2020	J. Amorim	-64.4438	-9.2433	597	0	0	0	0	0	0	0	0	0	0	0	0	0	0	0	0
Rondonia	Porto Velho	site 2	276	Ma. humeralis	Jaci-Paraná - Ramal Samaúma	Barrier screen	18h00-06h00	March/2020	J. Amorim	-64.4438	-9.2433	4011	4	0	0	0	0	0	0	0	0	0	0	0	0	0	0	0
Rondonia	Porto Velho	site 2	278	Ma. humeralis	Jaci-Paraná - Ramal Samaúma	Barrier screen	18h00-06h00	March/2020	J. Amorim	-64.4438	-9.2433	5140	9	7	0	0	0	0	0	0	0	0	0	0	0	0	0	0
Rondonia	Porto Velho	site 2	279	Ma. humeralis	Jaci-Paraná - Ramal Samaúma	Barrier screen	18h00-06h00	March/2020	J. Amorim	-64.4438	-9.2433	7	0	3458	0	0	0	0	0	0	0	0	0	0	0	0	0	0
Rondonia	Porto Velho	site 2	280	Ma. humeralis	Jaci-Paraná - Ramal Samaúma	Barrier screen	18h00-06h00	March/2020	J. Amorim	-64.4438	-9.2433	4048	0	0	0	0	0	0	0	0	0	0	0	0	0	0	0	0
Rondonia	Porto Velho	site 2	281	Ma. humeralis	Jaci-Paraná - Ramal Samaúma	Barrier screen	18h00-06h00	March/2020	J. Amorim	-64.4438	-9.2433	0	0	3885	0	0	0	0	0	0	0	0	0	0	0	0	0	0
Rondonia	Porto Velho	site 2	282	Ma. humeralis	Jaci-Paraná - Ramal Samaúma	Barrier screen	18h00-06h00	March/2020	J. Amorim	-64.4438	-9.2433	0	10	1247	0	0	0	0	0	0	0	0	0	0	0	0	0	0
Rondonia	Porto Velho	site 2	283	Ma. amazonensis	Jaci-Paraná - Ramal Samaúma	Barrier screen	18h00-06h00	March/2020	J. Amorim	-64.4438	-9.2433	0	13	0	0	0	0	0	0	0	0	0	0	0	0	0	0	0
Rondonia	Porto Velho	site 2	284	Ma. titillans	Jaci-Paraná - Ramal Samaúma	Barrier screen	18h00-06h00	March/2020	J. Amorim	-64.4438	-9.2433	0	2089	0	0	0	0	0	0	0	0	0	0	0	0	0	0	0
Rondonia	Porto Velho	site 2	286	Ma. humeralis	Jaci-Paraná - Ramal Samaúma	Barrier screen	18h00-06h00	March/2020	J. Amorim	-64.4438	-9.2433	10	2353	0	0	64	0	0	0	0	0	0	0	0	0	0	0	0
Rondonia	Porto Velho	site 2	287	Ma. titillans	Jaci-Paraná - Ramal Samaúma	Barrier screen	18h00-06h00	March/2020	J. Amorim	-64.4438	-9.2433	0	1014	1572	0	800	0	0	0	0	0	0	0	0	0	0	0	0
Rondonia	Porto Velho	site 2	288	Ma. humeralis	Jaci-Paraná - Ramal Samaúma	Barrier screen	18h00-06h00	March/2020	J. Amorim	-64.4438	-9.2433	13	3654	0	0	0	0	0	0	0	0	93	0	0	0	0	0	0
Rondonia	Porto Velho	site 2	289	Ma. humeralis	Jaci-Paraná - Ramal Samaúma	Barrier screen	18h00-06h00	March/2020	J. Amorim	-64.4438	-9.2433	3524	15	0	0	0	0	0	0	0	0	0	0	0	0	0	0	0
Rondonia	Porto Velho	site 2	290	Ma. humeralis	Jaci-Paraná - Ramal Samaúma	Barrier screen	18h00-06h00	March/2020	J. Amorim	-64.4438	-9.2433	2014	581	0	123	0	0	0	0	0	0	0	0	0	0	0	0	0
Rondonia	Porto Velho	site 2	291	Ma. titillans	Jaci-Paraná - Ramal Samaúma	Barrier screen	18h00-06h00	March/2020	J. Amorim	-64.4438	-9.2433	0	41352	0	0	0	0	0	0	0	0	752	0	0	0	0	0	0
Rondonia	Porto Velho	site 2	292	Ma. humeralis	Jaci-Paraná - Ramal Samaúma	Barrier screen	18h00-06h00	March/2020	J. Amorim	-64.4438	-9.2433	4876	11	0	0	0	0	0	0	0	0	0	0	0	0	0	0	0
Rondonia	Porto Velho	site 2	293	Ma. humeralis	Jaci-Paraná - Ramal Samaúma	Barrier screen	18h00-06h00	March/2020	J. Amorim	-64.4438	-9.2433	0	3738	0	0	0	0	0	0	0	0	42	0	0	0	0	0	0
Rondonia	Porto Velho	site 2	294	Ma. humeralis	Jaci-Paraná - Ramal Samaúma	Barrier screen	18h00-06h00	March/2020	J. Amorim	-64.4438	-9.2433	3246	0	0	0	0	0	0	0	0	0	0	0	0	0	0	0	0
Rondonia	Porto Velho	site 2	297	Ma. humeralis	Jaci-Paraná - Ramal Samaúma	Barrier screen	18h00-06h00	March/2020	J. Amorim	-64.4438	-9.2433	3300	0	0	0	0	0	0	0	0	0	0	0	0	0	0	0	0
Rondonia	Porto Velho	site 2	298	Ma. humeralis	Jaci-Paraná - Ramal Samaúma	Barrier screen	18h00-06h00	March/2020	J. Amorim	-64.4438	-9.2433	0	3951	0	0	0	0	0	0	0	0	83	0	0	0	0	0	0
Rondonia	Porto Velho	site 2	299	Ma. amazonensis	Jaci-Paraná - Ramal Samaúma	Barrier screen	18h00-06h00	March/2020	J. Amorim	-64.4438	-9.2433	3196	12	0	0	0	0	0	0	0	0	0	0	0	0	0	0	0
Rondonia	Porto Velho	site 2	300	Ma. humeralis	Jaci-Paraná - Ramal Samaúma	Barrier screen	18h00-06h00	March/2020	J. Amorim	-64.4438	-9.2433	4395	18	0	0	0	0	0	0	0	0	0	0	0	0	0	0	0
Rondonia	Porto Velho	site 2	301	Ma. amazonensis	Jaci-Paraná - Ramal Samaúma	Barrier screen	18h00-06h00	March/2020	J. Amorim	-64.4438	-9.2433	0	13	0	0	0	0	0	0	0	0	0	0	0	0	0	0	0
Rondonia	Porto Velho	site 2	302	Ma. humeralis	Jaci-Paraná - Ramal Samaúma	Barrier screen	18h00-06h00	March/2020	J. Amorim	-64.4438	-9.2433	13	0	0	0	0	0	0	0	0	0	0	0	0	0	0	0	0
Rondonia	Porto Velho	site 2	303	Ma. amazonensis	Jaci-Paraná - Ramal Samaúma	Barrier screen	18h00-06h00	March/2020	J. Amorim	-64.4438	-9.2433	18	3913	0	0	0	0	0	0	0	0	0	0	0	0	0	0	0
Rondonia	Porto Velho	site 2	304	Ma. amazonensis	Jaci-Paraná - Ramal Samaúma	Barrier screen	18h00-06h00	March/2020	J. Amorim	-64.4438	-9.2433	5	0	0	0	0	0	3413	0	0	0	0	0	0	0	0	0	0
Rondonia	Porto Velho	site 2	305	Ma. amazonensis	Jaci-Paraná - Ramal Samaúma	Barrier screen	18h00-06h00	March/2020	J. Amorim	-64.4438	-9.2433	4108	0	0	0	0	0	0	0	0	0	0	0	0	0	0	0	0
Rondonia	Porto Velho	site 2	309	Ma. humeralis	Jaci-Paraná - Ramal Samaúma	Barrier screen	18h00-06h00	March/2020	J. Amorim	-64.4438	-9.2433	5591	7	0	0	0	0	0	0	0	0	0	0	0	0	0	0	0
Rondonia	Porto Velho	site 2	310	Ma. humeralis	Jaci-Paraná - Ramal Samaúma	Barrier screen	18h00-06h00	March/2020	J. Amorim	-64.4438	-9.2433	12	0	0	3868	0	0	0	0	0	0	0	0	0	0	0	0	0
Rondonia	Porto Velho	site 2	312	Ma. titillans	Jaci-Paraná - Ramal Samaúma	Barrier screen	18h00-06h00	March/2020	J. Amorim	-64.4438	-9.2433	2842	0	5	0	0	0	0	0	0	0	0	0	0	0	0	0	0
Rondonia	Porto Velho	site 2	313	Ma. humeralis	Jaci-Paraná - Ramal Samaúma	Barrier screen	18h00-06h00	March/2020	J. Amorim	-64.4438	-9.2433	3500	0	3	0	0	0	0	0	0	0	0	0	0	0	0	0	0
Rondonia	Porto Velho	site 2	314	Ma. humeralis	Jaci-Paraná - Ramal Samaúma	Barrier screen	18h00-06h00	March/2020	J. Amorim	-64.4438	-9.2433	8	0	3057	0	0	0	0	0	0	0	0	0	0	0	0	0	0
Rondonia	Porto Velho	site 2	315	Ma. humeralis	Jaci-Paraná - Ramal Samaúma	Barrier screen	18h00-06h00	March/2020	J. Amorim	-64.4438	-9.2433	4316	0	0	0	0	0	0	0	0	0	0	0	0	0	0	0	0
Rondonia	Porto Velho	site 2	316	Ma. humeralis	Jaci-Paraná - Ramal Samaúma	Barrier screen	18h00-06h00	March/2020	J. Amorim	-64.4438	-9.2433	5551	0	0	0	0	0	0	0	0	0	0	0	0	0	0	0	0
Rondonia	Porto Velho	site 2	317	Ma. humeralis	Jaci-Paraná - Ramal Samaúma	Barrier screen	18h00-06h00	March/2020	J. Amorim	-64.4438	-9.2433	16	0	0	0	0	0	0	0	0	0	0	0	0	0	0	0	0
Rondonia	Porto Velho	site 2	318	Ma. humeralis	Jaci-Paraná - Ramal Samaúma	Barrier screen	18h00-06h00	March/2020	J. Amorim	-64.4438	-9.2433	0	4386	0	0	0	0	0	0	0	0	0	0	0	0	0	0	0
Rondonia	Porto Velho	site 2	319	Ma. humeralis	Jaci-Paraná - Ramal Samaúma	Barrier screen	18h00-06h00	March/2020	J. Amorim	-64.4438	-9.2433	21	2877	0	0	0	0	0	0	0	0	60	0	0	0	0	0	0
Rondonia	Porto Velho	site 2	320	Ma. humeralis	Jaci-Paraná - Ramal Samaúma	Barrier screen	18h00-06h00	March/2020	J. Amorim	-64.4438	-9.2433	15	3289	0	0	0	0	0	0	0	0	48	0	0	0	0	0	0
Rondonia	Porto Velho	site 2	321	Ma. humeralis	Jaci-Paraná - Ramal Samaúma	Barrier screen	18h00-06h00	March/2020	J. Amorim	-64.4438	-9.2433	13	3449	0	0	0	0	0	0	0	0	71	0	0	0	0	0	0
Rondonia	Porto Velho	site 2	323	Ma. humeralis	Jaci-Paraná - Ramal Samaúma	Barrier screen	18h00-06h00	March/2020	J. Amorim	-64.4438	-9.2433	9	4039	0	0	0	0	0	0	0	0	0	0	0	0	0	0	0
Rondonia	Porto Velho	site 2	324	Ma. humeralis	Jaci-Paraná - Ramal Samaúma	Barrier screen	18h00-06h00	March/2020	J. Amorim	-64.4438	-9.2433	3120	0	3	0	0	0	0	0	0	0	0	0	0	0	0	0	0
Rondonia	Porto Velho	site 2	325	Ma. humeralis	Jaci-Paraná - Ramal Samaúma	Barrier screen	18h00-06h00	March/2020	J. Amorim	-64.4438	-9.2433	14	0	0	3151	0	0	0	0	0	0	0	0	0	0	0	0	0
Rondonia	Porto Velho	site 2	326	Ma. humeralis	Jaci-Paraná - Ramal Samaúma	Barrier screen	18h00-06h00	March/2020	J. Amorim	-64.4438	-9.2433	3993	0	2	0	0	0	0	0	0	0	0	0	0	0	0	0	0
Rondonia	Porto Velho	site 2	327	Ma. humeralis	Jaci-Paraná - Ramal Samaúma	Barrier screen	18h00-06h00	March/2020	J. Amorim	-64.4438	-9.2433	2962	0	4	0	0	0	0	0	0	0	0	0	0	0	0	0	0
Rondonia	Porto Velho	site 2	328	Ma. humeralis	Jaci-Paraná - Ramal Samaúma	Barrier screen	18h00-06h00	March/2020	J. Amorim	-64.4438	-9.2433	20	892	2002	0	0	0	3	0	0	0	0	0	0	0	0	0	0
Rondonia	Porto Velho	site 2	329	Ma. humeralis	Jaci-Paraná - Ramal Samaúma	Barrier screen	18h00-06h00	March/2020	J. Amorim	-64.4438	-9.2433	2815	0	0	0	0	0	0	0	0	0	0	0	0	0	0	0	0
Rondonia	Porto Velho	site 2	330	Ma. humeralis	Jaci-Paraná - Ramal Samaúma	Barrier screen	18h00-06h00	March/2020	J. Amorim	-64.4438	-9.2433	18	622	1798	0	0	0	0	0	0	0	0	0	0	0	0	0	0
Rondonia	Porto Velho	site 2	331	Ma. titillans	Jaci-Paraná - Ramal Samaúma	Barrier screen	18h00-06h00	March/2020	J. Amorim	-64.4438	-9.2433	3838	0	0	0	0	0	0	0	0	0	0	0	0	0	0	0	0
Rondonia	Porto Velho	site 2	332	Ma. humeralis	Jaci-Paraná - Ramal Samaúma	Barrier screen	18h00-06h00	March/2020	J. Amorim	-64.4438	-9.2433	2616	0	0	0	0	0	0	0	0	0	0	0	0	0	0	0	0
Rondonia	Porto Velho	site 2	334	Ma. humeralis	Jaci-Paraná - Ramal Samaúma	Barrier screen	18h00-06h00	March/2020	J. Amorim	-64.4438	-9.2433	3606	0	18	0	0	0	0	0	0	0	0	0	0	0	0	0	0
Rondonia	Porto Velho	site 2	335	Ma. indubitans	Jaci-Paraná - Ramal Samaúma	Barrier screen	18h00-06h00	March/2020	J. Amorim	-64.4438	-9.2433	1812	0	0	0	0	0	0	0	0	0	0	0	0	0	0	0	0
Rondonia	Porto Velho	site 2	337	Ma. titillans	Jaci-Paraná - Ramal Samaúma	Barrier screen	18h00-06h00	March/2020	J. Amorim	-64.4438	-9.2433	197	0	2498	0	0	0	0	0	0	0	0	0	0	0	0	0	0
Rondonia	Porto Velho	site 2	338	Ma. humeralis	Jaci-Paraná - Ramal Samaúma	Barrier screen	18h00-06h00	March/2020	J. Amorim	-64.4438	-9.2433	6	0	0	0	0	0	0	0	0	0	0	0	0	0	0	0	0
Rondonia	Porto Velho	site 2	339	Ma. humeralis	Jaci-Paraná - Ramal Samaúma	Barrier screen	18h00-06h00	March/2020	J. Amorim	-64.4438	-9.2433	4052	0	0	0	0	0	0	0	0	0	0	0	0	0	0	0	0
Rondonia	Porto Velho	site 2	347	Ma. humeralis	Jaci-Paraná - Ramal Samaúma	Barrier screen	18h00-06h00	March/2020	J. Amorim	-64.4438	-9.2433	0	4736	0	0	0	0	0	0	0	0	43	0	0	0	0	0	0
Rondonia	Porto Velho	site 2	348	Ma. amazonensis	Jaci-Paraná - Ramal Samaúma	Barrier screen	18h00-06h00	March/2020	J. Amorim	-64.4438	-9.2433	4731	10	0	0	0	0	0	0	0	0	0	0	0	0	0	0	0
Rondonia	Porto Velho	site 2	350	Ma. humeralis	Jaci-Paraná - Ramal Samaúma	Barrier screen	18h00-06h00	March/2020	J. Amorim	-64.4438	-9.2433	0	0	5322	0	0	0	0	0	0	0	0	0	0	0	0	0	0
Rondonia	Porto Velho	site 2	352	Ma. amazonensis	Jaci-Paraná - Ramal Samaúma	Barrier screen	18h00-06h00	March/2020	J. Amorim	-64.4438	-9.2433	8	0	5076	0	0	0	0	0	0	0	0	0	0	0	0	0	0
Rondonia	Porto Velho	site 2	354	Ma. humeralis	Jaci-Paraná - Ramal Samaúma	Barrier screen	18h00-06h00	March/2020	J. Amorim	-64.4438	-9.2433	0	879	1901	0	1223	0	0	0	0	0	0	0	0	0	0	0	0
Rondonia	Porto Velho	site 2	366	Ma. humeralis	Jaci-Paraná - Ramal Samaúma	Barrier screen	18h00-06h00	March/2020	J. Amorim	-64.4438	-9.2433	7	0	0	0	0	0	0	0	0	0	0	0	0	0	0	0	0
Rondonia	Porto Velho	site 2	367	Ma. indubitans	Jaci-Paraná - Ramal Samaúma	Barrier screen	18h00-06h00	March/2020	J. Amorim	-64.4438	-9.2433	0	4931	343	0	0	0	0	0	0	0	0	0	0	0	0	0	0
Rondonia	Porto Velho	site 2	368	Ma. humeralis	Jaci-Paraná - Ramal Samaúma	Barrier screen	18h00-06h00	March/2020	J. Amorim	-64.4438	-9.2433	0	4275	0	0	0	0	0	0	0	0	0	0	0	0	0	0	0
Rondonia	Porto Velho	site 2	369	Ma. humeralis	Jaci-Paraná - Ramal Samaúma	Barrier screen	18h00-06h00	March/2020	J. Amorim	-64.4438	-9.2433	0	2160	72	0	0	0	0	0	0	0	74	0	0	0	0	0	0
Rondonia	Porto Velho	site 2	370	Ma. humeralis	Jaci-Paraná - Ramal Samaúma	Barrier screen	18h00-06h00	March/2020	J. Amorim	-64.4438	-9.2433	0	2242	0	0	0	0	0	0	0	0	0	0	0	0	0	0	0
Rondonia	Porto Velho	site 2	371	Ma. humeralis	Jaci-Paraná - Ramal Samaúma	Barrier screen	18h00-06h00	March/2020	J. Amorim	-64.4438	-9.2433	17	3669	0	0	0	0	0	0	0	0	63	0	0	0	0	0	0
Rondonia	Porto Velho	site 2	372	Ma. humeralis	Jaci-Paraná - Ramal Samaúma	Barrier screen	18h00-06h00	March/2020	J. Amorim	-64.4438	-9.2433	12	1365	54	0	288	0	0	0	0	0	0	0	0	0	0	0	0
Rondonia	Porto Velho	site 2	373	Ma. humeralis	Jaci-Paraná - Ramal Samaúma	Barrier screen	18h00-06h00	March/2020	J. Amorim	-64.4438	-9.2433	3	1453	630	0	0	0	0	0	0	0	0	0	0	0	0	0	0
Rondonia	Porto Velho	site 2	374	Ma. humeralis	Jaci-Paraná - Ramal Samaúma	Barrier screen	18h00-06h00	March/2020	J. Amorim	-64.4438	-9.2433	11	4462	182	0	0	0	0	0	0	0	0	0	0	0	0	0	0
Rondonia	Porto Velho	site 2	375	Ma. humeralis	Jaci-Paraná - Ramal Samaúma	Barrier screen	18h00-06h00	March/2020	J. Amorim	-64.4438	-9.2433	51	2877	601	0	0	0	0	0	0	0	0	0	0	0	0	0	0
Rondonia	Porto Velho	site 2	376	Ma. humeralis	Jaci-Paraná - Ramal Samaúma	Barrier screen	18h00-06h00	March/2020	J. Amorim	-64.4438	-9.2433	0	3261	0	0	0	0	0	0	0	0	0	0	0	0	0	0	0
Rondonia	Porto Velho	site 2	379	Ma. humeralis	Jaci-Paraná - Ramal Samaúma	Barrier screen	18h00-06h00	March/2020	J. Amorim	-64.4438	-9.2433	0	1903	2229	0	0	0	0	0	0	0	0	0	0	0	0	0	0
Rondonia	Porto Velho	site 2	380	Ma. humeralis	Jaci-Paraná - Ramal Samaúma	Barrier screen	18h00-06h00	March/2020	J. Amorim	-64.4438	-9.2433	0	5740	0	0	0	0	0	0	0	0	0	0	0	0	0	0	0
Rondonia	Porto Velho	site 2	382	Ma. humeralis	Jaci-Paraná - Ramal Samaúma	Barrier screen	18h00-06h00	March/2020	J. Amorim	-64.4438	-9.2433	0	1171	7	0	0	0	0	0	0	0	0	3676	0	0	210	130	0
Rondonia	Porto Velho	site 2	383	Ma. humeralis	Jaci-Paraná - Ramal Samaúma	Barrier screen	18h00-06h00	March/2020	J. Amorim	-64.4438	-9.2433	0	23	4843	0	0	0	0	0	0	0	0	0	0	0	0	0	0
Rondonia	Porto Velho	site 2	384	Ma. titillans	Jaci-Paraná - Ramal Samaúma	Barrier screen	18h00-06h00	March/2020	J. Amorim	-64.4438	-9.2433	0	5421	0	0	0	0	0	0	0	0	73	0	0	0	0	0	0
Rondonia	Porto Velho	site 2	387	Ma. humeralis	Jaci-Paraná - Ramal Samaúma	Barrier screen	18h00-06h00	March/2020	J. Amorim	-64.4438	-9.2433	0	109	5560	0	0	0	0	0	0	0	0	0	0	0	0	0	0
Rondonia	Porto Velho	site 2	388	Ma. humeralis	Jaci-Paraná - Ramal Samaúma	Barrier screen	18h00-06h00	March/2020	J. Amorim	-64.4438	-9.2433	0	8	30	3156	0	0	0	0	0	0	0	0	0	0	0	0	0
Rondonia	Porto Velho	site 2	389	Ma. humeralis	Jaci-Paraná - Ramal Samaúma	Barrier screen	18h00-06h00	March/2020	J. Amorim	-64.4438	-9.2433	0	0	5	4872	0	0	0	0	0	0	0	0	0	0	0	0	0
Rondonia	Porto Velho	site 2	390	Ma. humeralis	Jaci-Paraná - Ramal Samaúma	Barrier screen	18h00-06h00	March/2020	J. Amorim	-64.4438	-9.2433	11	0	3604	0	0	0	0	0	0	0	0	0	0	0	0	0	0
Rondonia	Porto Velho	site 2	391	Ma. humeralis	Jaci-Paraná - Ramal Samaúma	Barrier screen	18h00-06h00	March/2020	J. Amorim	-64.4438	-9.2433	0	3284	9	0	0	0	0	0	0	0	19	0	0	0	0	0	0
Rondonia	Porto Velho	site 2	392	Ma. humeralis	Jaci-Paraná - Ramal Samaúma	Barrier screen	18h00-06h00	March/2020	J. Amorim	-64.4438	-9.2433	0	4278	11	0	0	0	0	0	0	0	0	0	0	0	0	0	0
Rondonia	Porto Velho	site 2	394	Ma. humeralis	Jaci-Paraná - Ramal Samaúma	Barrier screen	18h00-06h00	March/2020	J. Amorim	-64.4438	-9.2433	0	2458	9	0	0	0	0	0	0	0	0	0	0	0	0	0	0
Rondonia	Porto Velho	site 2	396	Ma. humeralis	Jaci-Paraná - Ramal Samaúma	Barrier screen	18h00-06h00	March/2020	J. Amorim	-64.4438	-9.2433	0	3135	0	0	0	0	0	0	0	0	0	0	0	0	0	0	0
Rondonia	Porto Velho	site 2	398	Ma. humeralis	Jaci-Paraná - Ramal Samaúma	Barrier screen	18h00-06h00	March/2020	J. Amorim	-64.4438	-9.2433	0	4030	471	0	0	0	0	0	0	0	0	0	0	0	0	0	0
Rondonia	Porto Velho	site 2	401	Ma. humeralis	Jaci-Paraná - Ramal Samaúma	Barrier screen	18h00-06h00	March/2020	J. Amorim	-64.4438	-9.2433	0	5669	0	4	0	0	0	0	0	0	50	0	0	0	0	0	0
Rondonia	Porto Velho	site 2	408	Ma. titillans	Jaci-Paraná - Ramal Samaúma	Barrier screen	18h00-06h00	March/2020	J. Amorim	-64.4438	-9.2433	0	170	5469	0	0	0	0	0	0	0	0	0	0	0	0	0	0
Rondonia	Porto Velho	site 2	409	Ma. humeralis	Jaci-Paraná - Ramal Samaúma	Barrier screen	18h00-06h00	March/2020	J. Amorim	-64.4438	-9.2433	4744	19	0	0	0	0	0	0	0	0	0	0	0	0	0	0	0
Rondonia	Porto Velho	site 2	410	Ma. humeralis	Jaci-Paraná - Ramal Samaúma	Barrier screen	18h00-06h00	March/2020	J. Amorim	-64.4438	-9.2433	0	74	3042	0	0	0	0	0	0	0	0	0	0	0	0	0	0
Rondonia	Porto Velho	site 2	411	Ma. humeralis	Jaci-Paraná - Ramal Samaúma	Barrier screen	18h00-06h00	March/2020	J. Amorim	-64.4438	-9.2433	0	2677	5	2529	0	0	0	0	0	0	0	0	0	0	0	0	0
Rondonia	Porto Velho	site 2	413	Ma. humeralis	Jaci-Paraná - Ramal Samaúma	Barrier screen	18h00-06h00	March/2020	J. Amorim	-64.4438	-9.2433	0	8	3945	0	0	0	0	0	0	0	0	0	0	0	0	0	0
Rondonia	Porto Velho	site 2	414	Ma. humeralis	Jaci-Paraná - Ramal Samaúma	Barrier screen	18h00-06h00	March/2020	J. Amorim	-64.4438	-9.2433	0	0	3186	0	0	0	0	0	0	0	0	0	0	0	0	0	0
Rondonia	Porto Velho	site 2	416	Ma. amazonensis	Jaci-Paraná - Ramal Samaúma	Barrier screen	18h00-06h00	March/2020	J. Amorim	-64.4438	-9.2433	0	2022	0	0	0	0	0	0	0	0	0	0	0	0	0	0	0
Rondonia	Porto Velho	site 2	419	Ma. humeralis	Jaci-Paraná - Ramal Samaúma	Barrier screen	18h00-06h00	March/2020	J. Amorim	-64.4438	-9.2433	0	5	6	0	0	0	0	0	0	0	0	0	0	0	0	0	0
Rondonia	Porto Velho	site 2	420	Ma. humeralis	Jaci-Paraná - Ramal Samaúma	Barrier screen	18h00-06h00	March/2020	J. Amorim	-64.4438	-9.2433	0	5206	482	0	0	0	0	0	0	0	18	0	0	0	0	0	0
Rondonia	Porto Velho	site 2	421	Ma. humeralis	Jaci-Paraná - Ramal Samaúma	Barrier screen	18h00-06h00	March/2020	J. Amorim	-64.4438	-9.2433	7	5	26	0	0	0	0	0	0	0	0	0	0	0	0	0	0
Rondonia	Porto Velho	site 2	423	Ma. humeralis	Jaci-Paraná - Ramal Samaúma	Barrier screen	18h00-06h00	March/2020	J. Amorim	-64.4438	-9.2433	6142	28	0	0	0	0	0	0	0	0	0	0	0	0	0	0	0
Rondonia	Porto Velho	site 2	424	Ma. humeralis	Jaci-Paraná - Ramal Samaúma	Barrier screen	18h00-06h00	March/2020	J. Amorim	-64.4438	-9.2433	7	0	3664	0	0	0	0	0	0	0	0	0	0	0	0	0	0
Rondonia	Porto Velho	site 2	425	Ma. humeralis	Jaci-Paraná - Ramal Samaúma	Barrier screen	18h00-06h00	March/2020	J. Amorim	-64.4438	-9.2433	79	1662	0	0	0	0	0	0	0	0	148	0	0	0	0	0	0
Rondonia	Porto Velho	site 2	426	Ma. humeralis	Jaci-Paraná - Ramal Samaúma	Barrier screen	18h00-06h00	March/2020	J. Amorim	-64.4438	-9.2433	13	3928	11	0	0	0	0	0	0	0	0	0	0	0	0	0	0
Rondonia	Porto Velho	site 2	428	Ma. humeralis	Jaci-Paraná - Ramal Samaúma	Barrier screen	18h00-06h00	March/2020	J. Amorim	-64.4438	-9.2433	10	12	5125	0	0	0	0	0	0	0	0	0	0	0	0	0	0
Rondonia	Porto Velho	site 2	430	Ma. amazonensis	Jaci-Paraná - Ramal Samaúma	Barrier screen	18h00-06h00	March/2020	J. Amorim	-64.4438	-9.2433	4026	10	7	0	0	0	0	0	0	0	0	0	0	0	0	0	0
Rondonia	Porto Velho	site 2	432	Ma. humeralis	Jaci-Paraná - Ramal Samaúma	Barrier screen	18h00-06h00	March/2020	J. Amorim	-64.4438	-9.2433	0	0	23	3572	0	0	0	0	0	0	0	0	0	0	0	0	0
Rondonia	Porto Velho	site 2	433	Ma. humeralis	Jaci-Paraná - Ramal Samaúma	Barrier screen	18h00-06h00	March/2020	J. Amorim	-64.4438	-9.2433	0	3574	16	0	0	0	0	0	0	0	0	0	0	0	0	0	0
Rondonia	Porto Velho	site 2	434	Ma. humeralis	Jaci-Paraná - Ramal Samaúma	Barrier screen	18h00-06h00	March/2020	J. Amorim	-64.4438	-9.2433	0	3713	0	0	0	0	0	0	0	0	0	0	0	0	0	0	0
Rondonia	Porto Velho	site 2	435	Ma. humeralis	Jaci-Paraná - Ramal Samaúma	Barrier screen	18h00-06h00	March/2020	J. Amorim	-64.4438	-9.2433	0	6	3563	0	0	0	0	0	0	0	0	0	0	0	0	0	0
Rondonia	Porto Velho	site 2	436	Ma. humeralis	Jaci-Paraná - Ramal Samaúma	Barrier screen	18h00-06h00	March/2020	J. Amorim	-64.4438	-9.2433	7379	0	0	0	0	0	0	0	0	0	0	0	0	0	0	0	0
Rondonia	Porto Velho	site 2	437	Ma. humeralis	Jaci-Paraná - Ramal Samaúma	Barrier screen	18h00-06h00	March/2020	J. Amorim	-64.4438	-9.2433	0	0	8742	0	0	0	511	0	0	0	0	0	0	0	0	0	0
Rondonia	Porto Velho	site 2	438	Ma. humeralis	Jaci-Paraná - Ramal Samaúma	Barrier screen	18h00-06h00	March/2020	J. Amorim	-64.4438	-9.2433	9540	0	0	0	0	0	0	0	0	0	0	0	0	0	0	0	0
Rondonia	Porto Velho	site 2	440	Ma. humeralis	Jaci-Paraná - Ramal Samaúma	Barrier screen	18h00-06h00	March/2020	J. Amorim	-64.4438	-9.2433	5	20	7105	0	0	0	0	0	0	0	0	0	0	0	0	0	0
Rondonia	Porto Velho	site 2	441	Ma. humeralis	Jaci-Paraná - Ramal Samaúma	Barrier screen	18h00-06h00	March/2020	J. Amorim	-64.4438	-9.2433	16	28	8560	0	0	0	0	0	0	0	0	0	0	0	0	0	0
Rondonia	Porto Velho	site 2	442	Ma. humeralis	Jaci-Paraná - Ramal Samaúma	Barrier screen	18h00-06h00	March/2020	J. Amorim	-64.4438	-9.2433	0	3480	10	0	0	0	0	0	0	0	123	0	0	0	0	0	0
Rondonia	Porto Velho	site 2	445	Ma. humeralis	Jaci-Paraná - Ramal Samaúma	Barrier screen	18h00-06h00	March/2020	J. Amorim	-64.4438	-9.2433	19	2946	105	0	0	0	0	0	0	0	0	0	0	0	0	0	0
Rondonia	Porto Velho	site 2	451	Ma. indubitans	Jaci-Paraná - Ramal Samaúma	Barrier screen	18h00-06h00	March/2020	J. Amorim	-64.4438	-9.2433	14	0	6050	0	0	0	0	0	0	0	0	0	0	0	0	0	0
Rondonia	Porto Velho	site 2	452	Ma. humeralis	Jaci-Paraná - Ramal Samaúma	Barrier screen	18h00-06h00	March/2020	J. Amorim	-64.4438	-9.2433	0	0	30	15217	0	0	0	0	0	0	0	0	0	0	0	0	0
Rondonia	Porto Velho	site 2	459	Ma. humeralis	Jaci-Paraná - Ramal Samaúma	Barrier screen	18h00-06h00	March/2020	J. Amorim	-64.4438	-9.2433	0	2955	0	0	164	0	0	0	0	0	0	0	0	0	0	0	0
Rondonia	Porto Velho	site 2	460	Ma. indubitans	Jaci-Paraná - Ramal Samaúma	Barrier screen	18h00-06h00	March/2020	J. Amorim	-64.4438	-9.2433	0	2829	107	0	0	0	0	0	0	0	0	0	0	0	0	0	57
Rondonia	Porto Velho	site 5	155	Ma. amazonensis	São Domingos	Barrier screen	18h00-06h00	March/2020	J. Amorim	-63.9908	-8.81627	34	71	5333	0	0	0	0	0	0	0	0	0	0	0	0	0	0
Rondonia	Porto Velho	site 5	157	Ma. amazonensis	São Domingos	Barrier screen	18h00-06h00	March/2020	J. Amorim	-63.9908	-8.81627	5918	0	44	0	0	0	0	0	0	0	0	0	0	0	0	0	0
Rondonia	Porto Velho	site 5	170	Ma. humeralis	São Domingos	Barrier screen	18h00-06h00	March/2020	J. Amorim	-63.9908	-8.81627	28	16	13	5366	0	0	24	0	0	0	0	0	0	0	0	0	0
Rondonia	Porto Velho	site 5	171	Ma. humeralis	São Domingos	Barrier screen	18h00-06h00	March/2020	J. Amorim	-63.9908	-8.81627	47	86	52	8	0	0	0	0	0	4238	0	0	0	0	0	0	0
Rondonia	Porto Velho	site 5	172	Ma. titillans	São Domingos	Barrier screen	18h00-06h00	March/2020	J. Amorim	-63.9908	-8.81627	1096	50	121	16	0	0	0	0	0	0	0	0	0	0	0	0	0
Rondonia	Porto Velho	site 5	173	Ma. titillans	São Domingos	Barrier screen	18h00-06h00	March/2020	J. Amorim	-63.9908	-8.81627	36	1789	3141	0	0	0	0	0	0	0	0	0	0	0	0	0	0
Rondonia	Porto Velho	site 5	174	Ma. humeralis	São Domingos	Barrier screen	18h00-06h00	March/2020	J. Amorim	-63.9908	-8.81627	27	15	0	5693	0	0	0	0	0	0	0	0	0	0	0	0	0
Rondonia	Porto Velho	site 5	175	Ma. humeralis	São Domingos	Barrier screen	18h00-06h00	March/2020	J. Amorim	-63.9908	-8.81627	6866	0	0	9	0	0	0	0	0	0	0	0	0	0	0	0	0
Rondonia	Porto Velho	site 5	176	Ma. humeralis	São Domingos	Barrier screen	18h00-06h00	March/2020	J. Amorim	-63.9908	-8.81627	50	1181	4613	0	0	0	0	0	0	0	0	0	0	0	0	0	0
Rondonia	Porto Velho	site 5	177	Ma. amazonensis	São Domingos	Barrier screen	18h00-06h00	March/2020	J. Amorim	-63.9908	-8.81627	28	0	6810	0	0	0	0	0	0	0	0	0	0	0	0	0	0
Rondonia	Porto Velho	site 5	179	Ma. humeralis	São Domingos	Barrier screen	18h00-06h00	March/2020	J. Amorim	-63.9908	-8.81627	18	0	5806	0	0	0	0	0	0	0	0	0	0	0	0	0	0
Rondonia	Porto Velho	site 5	180	Ma. humeralis	São Domingos	Barrier screen	18h00-06h00	March/2020	J. Amorim	-63.9908	-8.81627	25	412	3213	0	0	0	0	0	0	0	0	0	0	0	0	0	0
Rondonia	Porto Velho	site 5	181	Ma. titillans	São Domingos	Barrier screen	18h00-06h00	March/2020	J. Amorim	-63.9908	-8.81627	44	4681	0	0	0	0	0	0	0	0	0	0	0	0	0	0	0
Rondonia	Porto Velho	site 5	182	Ma. humeralis	São Domingos	Barrier screen	18h00-06h00	March/2020	J. Amorim	-63.9908	-8.81627	42	85	4499	0	0	0	0	0	0	0	0	0	0	0	0	0	0
Rondonia	Porto Velho	site 5	183	Ma. humeralis	São Domingos	Barrier screen	18h00-06h00	March/2020	J. Amorim	-63.9908	-8.81627	423	0	0	0	0	0	0	0	0	0	0	0	0	0	0	0	0
Rondonia	Porto Velho	site 5	184	Ma. amazonensis	São Domingos	Barrier screen	18h00-06h00	March/2020	J. Amorim	-63.9908	-8.81627	4165	0	0	0	0	0	0	0	0	0	0	0	0	0	0	0	0
Rondonia	Porto Velho	site 5	185	Ma. amazonensis	São Domingos	Barrier screen	18h00-06h00	March/2020	J. Amorim	-63.9908	-8.81627	4414	0	0	0	0	0	0	0	0	0	0	0	0	0	0	0	0
Rondonia	Porto Velho	site 5	186	Ma. humeralis	São Domingos	Barrier screen	18h00-06h00	March/2020	J. Amorim	-63.9908	-8.81627	39	0	0	3751	0	0	0	0	0	0	0	0	0	0	0	0	0
Rondonia	Porto Velho	site 5	187	Ma. humeralis	São Domingos	Barrier screen	18h00-06h00	March/2020	J. Amorim	-63.9908	-8.81627	4394	0	0	0	0	0	0	0	0	0	0	0	0	0	0	0	0
Rondonia	Porto Velho	site 5	188	Ma. humeralis	São Domingos	Barrier screen	18h00-06h00	March/2020	J. Amorim	-63.9908	-8.81627	4591	0	0	0	0	0	0	0	0	0	0	0	0	0	0	0	0
Rondonia	Porto Velho	site 5	189	Ma. humeralis	São Domingos	Barrier screen	18h00-06h00	March/2020	J. Amorim	-63.9908	-8.81627	4983	17	18	0	0	0	2	0	0	0	0	0	0	0	0	0	0
Rondonia	Porto Velho	site 5	190	Ma. humeralis	São Domingos	Barrier screen	18h00-06h00	March/2020	J. Amorim	-63.9908	-8.81627	31	12	0	0	5061	0	0	0	0	0	0	0	0	0	0	0	0
Rondonia	Porto Velho	site 5	191	Ma. amazonensis	São Domingos	Barrier screen	18h00-06h00	March/2020	J. Amorim	-63.9908	-8.81627	14	0	0	4132	0	0	0	0	0	0	0	0	0	0	0	0	0
Rondonia	Porto Velho	site 5	192	Ma. titillans	São Domingos	Barrier screen	18h00-06h00	March/2020	J. Amorim	-63.9908	-8.81627	0	5707	9	0	0	0	0	0	0	0	165	0	0	0	0	0	0
Rondonia	Porto Velho	site 5	198	Ma. humeralis	São Domingos	Barrier screen	18h00-06h00	March/2020	J. Amorim	-63.9908	-8.81627	24	3634	0	1343	0	0	0	0	0	0	11	0	0	0	0	0	0
Rondonia	Porto Velho	site 5	199	Ma. humeralis	São Domingos	Barrier screen	18h00-06h00	March/2020	J. Amorim	-63.9908	-8.81627	5568	0	0	0	0	0	0	0	0	0	0	0	0	0	0	0	0
Rondonia	Porto Velho	site 5	200	Ma. humeralis	São Domingos	Barrier screen	18h00-06h00	March/2020	J. Amorim	-63.9908	-8.81627	37	5869	0	0	0	0	0	0	0	0	49	0	0	0	0	0	0
Rondonia	Porto Velho	site 5	201	Ma. humeralis	São Domingos	Barrier screen	18h00-06h00	March/2020	J. Amorim	-63.9908	-8.81627	27	2316	2826	0	0	0	0	0	0	0	0	0	0	0	0	0	0
Rondonia	Porto Velho	site 5	202	Ma. amazonensis	São Domingos	Barrier screen	18h00-06h00	March/2020	J. Amorim	-63.9908	-8.81627	25	4573	0	0	0	0	0	0	0	0	0	0	0	0	0	0	0
Rondonia	Porto Velho	site 5	203	Ma. amazonensis	São Domingos	Barrier screen	18h00-06h00	March/2020	J. Amorim	-63.9908	-8.81627	12	780	580	0	0	0	0	0	0	0	0	0	0	0	0	0	0
Rondonia	Porto Velho	site 5	204	Ma. titillans	São Domingos	Barrier screen	18h00-06h00	March/2020	J. Amorim	-63.9908	-8.81627	5057	0	3	0	0	0	0	0	0	0	0	0	0	0	0	0	0
Rondonia	Porto Velho	site 5	205	Ma. titillans	São Domingos	Barrier screen	18h00-06h00	March/2020	J. Amorim	-63.9908	-8.81627	36	0	0	0	0	0	0	0	0	0	0	0	0	0	0	0	0
Rondonia	Porto Velho	site 5	206	Ma. titillans	São Domingos	Barrier screen	18h00-06h00	March/2020	J. Amorim	-63.9908	-8.81627	5157	10	0	0	0	0	0	0	0	0	0	0	0	0	0	0	0
Rondonia	Porto Velho	site 5	208	Ma. titillans	São Domingos	Barrier screen	18h00-06h00	March/2020	J. Amorim	-63.9908	-8.81627	17	145	4656	0	0	0	0	0	0	0	0	0	0	0	0	0	0
Rondonia	Porto Velho	site 5	209	Ma. amazonensis	São Domingos	Barrier screen	18h00-06h00	March/2020	J. Amorim	-63.9908	-8.81627	16	17	1180	0	0	3657	0	0	0	0	0	0	0	0	0	0	0
Rondonia	Porto Velho	site 5	210	Ma. amazonensis	São Domingos	Barrier screen	18h00-06h00	March/2020	J. Amorim	-63.9908	-8.81627	26	5257	0	0	0	0	0	0	0	0	0	0	0	0	0	0	0
Rondonia	Porto Velho	site 5	211	Ma. amazonensis	São Domingos	Barrier screen	18h00-06h00	March/2020	J. Amorim	-63.9908	-8.81627	0	0	14	5204	0	0	0	0	0	0	0	0	0	0	0	0	0
Rondonia	Porto Velho	site 5	212	Ma. titillans	São Domingos	Barrier screen	18h00-06h00	March/2020	J. Amorim	-63.9908	-8.81627	43	5	0	0	0	0	0	0	0	0	0	0	0	0	0	0	0
Rondonia	Porto Velho	site 5	213	Ma. humeralis	São Domingos	Barrier screen	18h00-06h00	March/2020	J. Amorim	-63.9908	-8.81627	75	5874	0	0	0	0	0	0	0	0	0	0	0	0	0	0	0
Rondonia	Porto Velho	site 5	215	Ma. humeralis	São Domingos	Barrier screen	18h00-06h00	March/2020	J. Amorim	-63.9908	-8.81627	5803	0	11	0	0	0	3	0	0	0	0	0	0	0	0	0	0
Rondonia	Porto Velho	site 5	217	Ma. titillans	São Domingos	Barrier screen	18h00-06h00	March/2020	J. Amorim	-63.9908	-8.81627	3887	0	0	0	0	0	0	0	0	0	0	0	0	0	0	0	0
Rondonia	Porto Velho	site 5	218	Ma. titillans	São Domingos	Barrier screen	18h00-06h00	March/2020	J. Amorim	-63.9908	-8.81627	8857	0	7	0	0	0	0	0	0	0	0	0	0	0	0	0	0
Rondonia	Porto Velho	site 5	219	Ma. titillans	São Domingos	Barrier screen	18h00-06h00	March/2020	J. Amorim	-63.9908	-8.81627	34	0	3955	0	0	0	0	0	0	0	0	0	0	0	0	0	0
Rondonia	Porto Velho	site 5	220	Ma. humeralis	São Domingos	Barrier screen	18h00-06h00	March/2020	J. Amorim	-63.9908	-8.81627	5302	10	0	0	0	0	0	0	0	0	0	0	0	0	0	0	0
Rondonia	Porto Velho	site 5	221	Ma. titillans	São Domingos	Barrier screen	18h00-06h00	March/2020	J. Amorim	-63.9908	-8.81627	44	0	4058	0	0	0	0	0	0	0	0	0	0	0	0	0	0
Rondonia	Porto Velho	site 5	222	Ma. amazonensis	São Domingos	Barrier screen	18h00-06h00	March/2020	J. Amorim	-63.9908	-8.81627	64	4630	9	0	64	0	0	0	0	0	0	0	0	0	0	0	0
Rondonia	Porto Velho	site 5	223	Ma. amazonensis	São Domingos	Barrier screen	18h00-06h00	March/2020	J. Amorim	-63.9908	-8.81627	5910	8	0	0	0	0	0	0	0	0	0	0	0	0	0	0	0
Rondonia	Porto Velho	site 5	224	Ma. humeralis	São Domingos	Barrier screen	18h00-06h00	March/2020	J. Amorim	-63.9908	-8.81627	5325	0	13	0	0	0	0	0	0	0	0	0	0	0	0	0	0
Rondonia	Porto Velho	site 5	225	Ma. amazonensis	São Domingos	Barrier screen	18h00-06h00	March/2020	J. Amorim	-63.9908	-8.81627	65	5814	0	0	0	0	0	0	0	0	110	0	0	0	0	0	0
Rondonia	Porto Velho	site 5	226	Ma. titillans	São Domingos	Barrier screen	18h00-06h00	March/2020	J. Amorim	-63.9908	-8.81627	84	4501	0	0	0	0	0	0	0	0	0	0	0	0	0	0	0
Rondonia	Porto Velho	site 5	228	Ma. humeralis	São Domingos	Barrier screen	18h00-06h00	March/2020	J. Amorim	-63.9908	-8.81627	1405	23	2414	0	2171	0	0	0	0	0	0	0	0	0	0	0	0
Rondonia	Porto Velho	site 5	229	Ma. humeralis	São Domingos	Barrier screen	18h00-06h00	March/2020	J. Amorim	-63.9908	-8.81627	49	5864	0	0	0	0	0	0	0	0	87	0	0	0	0	0	0
Rondonia	Porto Velho	site 5	230	Ma. amazonensis	São Domingos	Barrier screen	18h00-06h00	March/2020	J. Amorim	-63.9908	-8.81627	4653	0	0	0	0	0	0	0	0	0	0	0	0	0	0	0	0
Rondonia	Porto Velho	site 5	231	Ma. humeralis	São Domingos	Barrier screen	18h00-06h00	March/2020	J. Amorim	-63.9908	-8.81627	6146	1672	0	177	0	0	0	0	0	0	0	0	0	0	0	0	0
Rondonia	Porto Velho	site 5	232	Ma. amazonensis	São Domingos	Barrier screen	18h00-06h00	March/2020	J. Amorim	-63.9908	-8.81627	4002	0	0	0	0	0	0	0	0	0	0	0	0	0	0	0	0
Rondonia	Porto Velho	site 5	233	Ma. titillans	São Domingos	Barrier screen	18h00-06h00	March/2020	J. Amorim	-63.9908	-8.81627	4373	24	0	0	0	0	0	0	0	0	0	0	0	0	0	0	0
Rondonia	Porto Velho	site 5	236	Ma. humeralis	São Domingos	Barrier screen	18h00-06h00	March/2020	J. Amorim	-63.9908	-8.81627	4739	10	0	0	0	0	0	0	0	0	0	0	0	0	0	0	0
Rondonia	Porto Velho	site 5	237	Ma. amazonensis	São Domingos	Barrier screen	18h00-06h00	March/2020	J. Amorim	-63.9908	-8.81627	5165	27	0	0	0	0	0	0	0	0	0	0	0	0	0	0	0
Rondonia	Porto Velho	site 4	172	Ma. amazonensis	Vila Nova Teotônio	Barrier screen	18h00-06h00	March/2020	J. Amorim	-64.0537	-8.87481	29	0	2389	0	1984	0	0	0	0	0	0	0	0	0	0	0	0
Rondonia	Porto Velho	site 4	179	Ma. amazonensis	Vila Nova Teotônio	Barrier screen	18h00-06h00	March/2020	J. Amorim	-64.0537	-8.87481	7460	0	0	0	0	0	0	0	0	0	0	0	0	0	0	0	0
Rondonia	Porto Velho	site 4	180	Ma. humeralis	Vila Nova Teotônio	Barrier screen	18h00-06h00	March/2020	J. Amorim	-64.0537	-8.87481	22	0	8	5045	0	0	0	0	0	0	0	0	0	0	0	0	0
Rondonia	Porto Velho	site 4	181	Ma. titillans	Vila Nova Teotônio	Barrier screen	18h00-06h00	March/2020	J. Amorim	-64.0537	-8.87481	16	1471	3593	0	0	0	0	0	0	0	0	0	0	0	0	0	0
Rondonia	Porto Velho	site 4	183	Ma. titillans	Vila Nova Teotônio	Barrier screen	18h00-06h00	March/2020	J. Amorim	-64.0537	-8.87481	5180	7	0	0	0	0	0	0	0	0	0	0	0	0	0	0	0
Rondonia	Porto Velho	site 4	184	Ma. amazonensis	Vila Nova Teotônio	Barrier screen	18h00-06h00	March/2020	J. Amorim	-64.0537	-8.87481	6702	9	9	0	0	0	0	0	0	0	0	0	0	0	0	0	0
Rondonia	Porto Velho	site 4	185	Ma. amazonensis	Vila Nova Teotônio	Barrier screen	18h00-06h00	March/2020	J. Amorim	-64.0537	-8.87481	26	74	4989	0	0	0	0	0	0	0	0	0	0	0	0	0	0
Rondonia	Porto Velho	site 4	186	Ma. humeralis	Vila Nova Teotônio	Barrier screen	18h00-06h00	March/2020	J. Amorim	-64.0537	-8.87481	36	56	4252	0	0	0	0	0	0	0	0	0	0	0	0	0	0
Rondonia	Porto Velho	site 4	187	Ma. humeralis	Vila Nova Teotônio	Barrier screen	18h00-06h00	March/2020	J. Amorim	-64.0537	-8.87481	20	64	0	0	0	0	0	7420	0	0	0	0	0	0	0	0	0
Rondonia	Porto Velho	site 4	188	Ma. humeralis	Vila Nova Teotônio	Barrier screen	18h00-06h00	March/2020	J. Amorim	-64.0537	-8.87481	21	35	0	5681	0	0	0	0	0	0	0	0	0	0	0	0	0
Rondonia	Porto Velho	site 4	189	Ma. amazonensis	Vila Nova Teotônio	Barrier screen	18h00-06h00	March/2020	J. Amorim	-64.0537	-8.87481	5161	11	11	0	0	0	0	0	0	0	0	0	0	0	0	0	0
Rondonia	Porto Velho	site 4	190	Ma. amazonensis	Vila Nova Teotônio	Barrier screen	18h00-06h00	March/2020	J. Amorim	-64.0537	-8.87481	17	0	829	0	0	0	3085	0	0	0	0	0	0	0	0	0	0
Rondonia	Porto Velho	site 4	191	Ma. titillans	Vila Nova Teotônio	Barrier screen	18h00-06h00	March/2020	J. Amorim	-64.0537	-8.87481	9074	23	16	0	0	0	0	0	0	0	0	0	0	0	0	0	0
Rondonia	Porto Velho	site 4	193	Ma. titillans	Vila Nova Teotônio	Barrier screen	18h00-06h00	March/2020	J. Amorim	-64.0537	-8.87481	7167	0	0	0	0	0	0	0	0	0	0	0	0	0	0	0	0
Rondonia	Porto Velho	site 4	194	Ma. titillans	Vila Nova Teotônio	Barrier screen	18h00-06h00	March/2020	J. Amorim	-64.0537	-8.87481	1100	608	3175	12	0	0	1373	0	0	0	0	0	0	0	0	0	0
Rondonia	Porto Velho	site 4	195	Ma. humeralis	Vila Nova Teotônio	Barrier screen	18h00-06h00	March/2020	J. Amorim	-64.0537	-8.87481	4261	0	0	0	0	0	0	0	0	0	0	0	0	0	0	0	0
Rondonia	Porto Velho	site 4	197	Ma. amazonensis	Vila Nova Teotônio	Barrier screen	18h00-06h00	March/2020	J. Amorim	-64.0537	-8.87481	3363	0	0	0	0	0	0	0	0	0	0	0	0	0	0	0	0
Rondonia	Porto Velho	site 4	198	Ma. amazonensis	Vila Nova Teotônio	Barrier screen	18h00-06h00	March/2020	J. Amorim	-64.0537	-8.87481	4093	0	0	0	0	0	0	0	0	0	0	0	0	0	0	0	0
Rondonia	Porto Velho	site 4	199	Ma. humeralis	Vila Nova Teotônio	Barrier screen	18h00-06h00	March/2020	J. Amorim	-64.0537	-8.87481	34	0	0	0	0	0	0	0	0	0	0	0	0	0	0	0	0
Rondonia	Porto Velho	site 4	200	Ma. humeralis	Vila Nova Teotônio	Barrier screen	18h00-06h00	March/2020	J. Amorim	-64.0537	-8.87481	5401	0	0	0	0	0	0	0	0	0	0	0	0	0	0	0	0
Rondonia	Porto Velho	site 4	202	Ma. humeralis	Vila Nova Teotônio	Barrier screen	18h00-06h00	March/2020	J. Amorim	-64.0537	-8.87481	6798	0	4	0	0	0	0	0	0	0	0	0	0	0	0	0	0
Rondonia	Porto Velho	site 4	207	Ma. amazonensis	Vila Nova Teotônio	Barrier screen	18h00-06h00	March/2020	J. Amorim	-64.0537	-8.87481	5734	0	9	0	0	0	0	0	0	0	0	0	0	0	0	0	0
Rondonia	Porto Velho	site 4	213	Ma. amazonensis	Vila Nova Teotônio	Barrier screen	18h00-06h00	March/2020	J. Amorim	-64.0537	-8.87481	4519	0	6	0	0	0	0	0	0	0	0	0	0	0	0	0	0
Rondonia	Porto Velho	site 4	215	Ma. amazonensis	Vila Nova Teotônio	Barrier screen	18h00-06h00	March/2020	J. Amorim	-64.0537	-8.87481	18	0	0	3741	0	0	0	0	0	0	0	0	0	0	0	0	0
Rondonia	Porto Velho	site 4	219	Ma. amazonensis	Vila Nova Teotônio	Barrier screen	18h00-06h00	March/2020	J. Amorim	-64.0537	-8.87481	0	4996	10	0	0	0	0	0	0	0	77	0	0	0	0	0	0
Rondonia	Porto Velho	site 4	222	Ma. titillans	Vila Nova Teotônio	Barrier screen	18h00-06h00	March/2020	J. Amorim	-64.0537	-8.87481	47	55	4	0	0	0	0	0	0	0	0	0	0	0	0	0	0
Rondonia	Porto Velho	site 4	224	Ma. amazonensis	Vila Nova Teotônio	Barrier screen	18h00-06h00	March/2020	J. Amorim	-64.0537	-8.87481	4793	0	8	0	0	0	0	0	0	0	0	0	0	0	0	0	0
Rondonia	Porto Velho	site 4	225	Ma. amazonensis	Vila Nova Teotônio	Barrier screen	18h00-06h00	March/2020	J. Amorim	-64.0537	-8.87481	2769	0	1457	0	0	0	0	0	0	0	0	0	0	0	0	0	0
Rondonia	Porto Velho	site 4	226	Ma. amazonensis	Vila Nova Teotônio	Barrier screen	18h00-06h00	March/2020	J. Amorim	-64.0537	-8.87481	58	0	0	3461	0	0	0	0	0	0	0	0	0	0	0	0	0
Rondonia	Porto Velho	site 4	227	Ma. humeralis	Vila Nova Teotônio	Barrier screen	18h00-06h00	March/2020	J. Amorim	-64.0537	-8.87481	5462	0	0	0	0	0	0	0	0	0	0	0	0	0	0	0	0
Rondonia	Porto Velho	site 4	228	Ma. humeralis	Vila Nova Teotônio	Barrier screen	18h00-06h00	March/2020	J. Amorim	-64.0537	-8.87481	5349	0	6	0	0	0	0	0	0	0	0	0	0	0	0	0	0
Rondonia	Porto Velho	site 4	229	Ma. humeralis	Vila Nova Teotônio	Barrier screen	18h00-06h00	March/2020	J. Amorim	-64.0537	-8.87481	3457	209	998	0	0	0	0	0	0	0	0	0	0	0	0	0	0
Rondonia	Porto Velho	site 4	233	Ma. titillans	Vila Nova Teotônio	Barrier screen	18h00-06h00	March/2020	J. Amorim	-64.0537	-8.87481	4594	0	0	0	0	0	0	0	0	0	0	0	0	0	0	0	0
Rondonia	Porto Velho	site 4	235	Ma. amazonensis	Vila Nova Teotônio	Barrier screen	18h00-06h00	March/2020	J. Amorim	-64.0537	-8.87481	8	8	0	0	0	0	0	0	0	0	0	0	0	0	0	0	0
Rondonia	Porto Velho	site 4	237	Ma. humeralis	Vila Nova Teotônio	Barrier screen	18h00-06h00	March/2020	J. Amorim	-64.0537	-8.87481	0	13	4422	0	0	0	0	0	0	0	0	0	0	0	0	0	0
Rondonia	Porto Velho	site 4	238	Ma. humeralis	Vila Nova Teotônio	Barrier screen	18h00-06h00	March/2020	J. Amorim	-64.0537	-8.87481	4604	0	0	0	0	0	0	0	0	0	0	0	0	0	0	0	0
Rondonia	Porto Velho	site 4	239	Ma. titillans	Vila Nova Teotônio	Barrier screen	18h00-06h00	March/2020	J. Amorim	-64.0537	-8.87481	5994	0	0	0	0	0	0	0	0	0	0	0	0	0	0	0	0
Rondonia	Porto Velho	site 4	242	Ma. humeralis	Vila Nova Teotônio	Barrier screen	18h00-06h00	March/2020	J. Amorim	-64.0537	-8.87481	5627	0	48	0	0	0	0	0	0	0	0	0	0	0	0	0	0
Rondonia	Porto Velho	site 4	243	Ma. humeralis	Vila Nova Teotônio	Barrier screen	18h00-06h00	March/2020	J. Amorim	-64.0537	-8.87481	40	0	0	4809	0	0	0	0	0	0	0	0	0	0	0	0	0
Rondonia	Porto Velho	site 4	244	Ma. amazonensis	Vila Nova Teotônio	Barrier screen	18h00-06h00	March/2020	J. Amorim	-64.0537	-8.87481	5024	0	6	0	0	0	0	0	0	0	0	0	0	0	0	0	0
Rondonia	Porto Velho	site 4	245	Ma. amazonensis	Vila Nova Teotônio	Barrier screen	18h00-06h00	March/2020	J. Amorim	-64.0537	-8.87481	56	0	0	10	0	5034	0	0	0	0	0	0	0	0	0	0	0
Rondonia	Porto Velho	site 4	246	Ma. humeralis	Vila Nova Teotônio	Barrier screen	18h00-06h00	March/2020	J. Amorim	-64.0537	-8.87481	3945	0	9	0	0	0	0	0	0	0	0	0	0	0	0	0	0
Rondonia	Porto Velho	site 4	249	Ma. titillans	Vila Nova Teotônio	Barrier screen	18h00-06h00	March/2020	J. Amorim	-64.0537	-8.87481	55	0	5	0	0	0	0	0	0	0	0	0	1712	1564	0	0	0
Rondonia	Porto Velho	site 3	168	Ma. titillans	Assentamento Santa Rita	Barrier screen	18h00-06h00	March/2020	J. Amorim	-64.1787	-9.06641	8270	0	0	0	0	0	0	0	0	0	0	0	0	0	0	0	0
Rondonia	Porto Velho	site 3	171	Ma. amazonensis	Assentamento Santa Rita	Barrier screen	18h00-06h00	March/2020	J. Amorim	-64.1787	-9.06641	42	13	5678	0	0	0	0	0	0	0	0	0	0	0	0	0	0
Rondonia	Porto Velho	site 3	172	Ma. titillans	Assentamento Santa Rita	Barrier screen	18h00-06h00	March/2020	J. Amorim	-64.1787	-9.06641	31	8	3983	8	0	0	0	0	0	0	0	0	0	0	0	0	0
Rondonia	Porto Velho	site 3	175	Ma. amazonensis	Assentamento Santa Rita	Barrier screen	18h00-06h00	March/2020	J. Amorim	-64.1787	-9.06641	4861	14	7	0	0	0	0	0	0	0	0	0	0	0	0	0	0
Rondonia	Porto Velho	site 3	182	Ma. amazonensis	Assentamento Santa Rita	Barrier screen	18h00-06h00	March/2020	J. Amorim	-64.1787	-9.06641	18	0	2971	0	0	0	0	0	0	0	0	0	0	0	0	0	0
Rondonia	Porto Velho	site 3	197	Ma. amazonensis	Assentamento Santa Rita	Barrier screen	18h00-06h00	March/2020	J. Amorim	-64.1787	-9.06641	3829	0	48	0	0	0	0	0	0	0	0	0	0	0	0	0	0
Rondonia	Porto Velho	site 3	198	Ma. amazonensis	Assentamento Santa Rita	Barrier screen	18h00-06h00	March/2020	J. Amorim	-64.1787	-9.06641	29	0	13	0	0	4063	0	0	0	0	0	0	0	0	0	0	0
Rondonia	Porto Velho	site 3	202	Ma. humeralis	Assentamento Santa Rita	Barrier screen	18h00-06h00	March/2020	J. Amorim	-64.1787	-9.06641	62	0	3566	0	0	0	0	0	0	0	0	0	0	0	0	0	0
Rondonia	Porto Velho	site 3	203	Ma. titillans	Assentamento Santa Rita	Barrier screen	18h00-06h00	March/2020	J. Amorim	-64.1787	-9.06641	6123	0	5	0	0	0	0	0	0	0	0	0	0	0	0	0	0
Rondonia	Porto Velho	site 3	207	Ma. amazonensis	Assentamento Santa Rita	Barrier screen	18h00-06h00	March/2020	J. Amorim	-64.1787	-9.06641	5124	9	9	0	0	0	0	0	0	0	0	0	0	0	0	0	0
Rondonia	Porto Velho	site 3	209	Ma. amazonensis	Assentamento Santa Rita	Barrier screen	18h00-06h00	March/2020	J. Amorim	-64.1787	-9.06641	52	5271	0	0	0	0	0	0	0	0	76	0	0	0	0	0	0
Rondonia	Porto Velho	site 3	210	Ma. amazonensis	Assentamento Santa Rita	Barrier screen	18h00-06h00	March/2020	J. Amorim	-64.1787	-9.06641	909	9	3161	0	0	0	0	0	0	0	0	0	0	0	0	0	0
Rondonia	Porto Velho	site 3	212	Ma. amazonensis	Assentamento Santa Rita	Barrier screen	18h00-06h00	March/2020	J. Amorim	-64.1787	-9.06641	67	5481	0	0	0	0	0	0	0	0	0	0	0	0	0	0	0
Rondonia	Porto Velho	site 3	213	Ma. amazonensis	Assentamento Santa Rita	Barrier screen	18h00-06h00	March/2020	J. Amorim	-64.1787	-9.06641	44	4358	0	0	0	0	0	0	0	0	63	0	0	0	0	0	0
Rondonia	Porto Velho	site 3	214	Ma. titillans	Assentamento Santa Rita	Barrier screen	18h00-06h00	March/2020	J. Amorim	-64.1787	-9.06641	41	0	0	5169	0	0	0	0	0	0	0	0	0	0	0	0	0
Rondonia	Porto Velho	site 3	216	Ma. titillans	Assentamento Santa Rita	Barrier screen	18h00-06h00	March/2020	J. Amorim	-64.1787	-9.06641	2774	0	14	0	0	0	0	0	0	0	0	0	0	0	0	0	0
Rondonia	Porto Velho	site 3	217	Ma. humeralis	Assentamento Santa Rita	Barrier screen	18h00-06h00	March/2020	J. Amorim	-64.1787	-9.06641	17	6	51	4158	0	0	0	0	0	0	0	0	0	0	0	0	0
Rondonia	Porto Velho	site 3	217A	Ma. humeralis	Assentamento Santa Rita	Barrier screen	18h00-06h00	March/2020	J. Amorim	-64.1787	-9.06641	3122	10	15	0	0	0	0	0	0	0	0	0	0	0	0	0	0
Rondonia	Porto Velho	site 3	218	Ma. titillans	Assentamento Santa Rita	Barrier screen	18h00-06h00	March/2020	J. Amorim	-64.1787	-9.06641	4283	0	11	0	0	0	0	0	0	0	0	0	0	0	0	0	0
Rondonia	Porto Velho	site 3	220	Ma. amazonensis	Assentamento Santa Rita	Barrier screen	18h00-06h00	March/2020	J. Amorim	-64.1787	-9.06641	1333	7	27	0	0	0	0	0	0	0	0	0	0	0	0	0	0
Rondonia	Porto Velho	site 3	221	Ma. humeralis	Assentamento Santa Rita	Barrier screen	18h00-06h00	March/2020	J. Amorim	-64.1787	-9.06641	45	5703	9	0	0	0	0	0	0	0	94	0	0	0	0	0	0
Rondonia	Porto Velho	site 3	222	Ma. titillans	Assentamento Santa Rita	Barrier screen	18h00-06h00	March/2020	J. Amorim	-64.1787	-9.06641	2943	5	12	0	0	0	0	0	0	0	0	0	0	0	0	0	0
Rondonia	Porto Velho	site 3	223	Ma. titillans	Assentamento Santa Rita	Barrier screen	18h00-06h00	March/2020	J. Amorim	-64.1787	-9.06641	31	5823	10	0	0	0	0	0	0	0	73	0	0	0	0	0	0
Rondonia	Porto Velho	site 3	224	Ma. humeralis	Assentamento Santa Rita	Barrier screen	18h00-06h00	March/2020	J. Amorim	-64.1787	-9.06641	3422	0	7	0	0	0	0	0	0	0	0	0	0	0	0	0	0
Rondonia	Porto Velho	site 3	227	Ma. amazonensis	Assentamento Santa Rita	Barrier screen	18h00-06h00	March/2020	J. Amorim	-64.1787	-9.06641	62	0	1328	0	0	0	0	0	0	0	0	0	0	0	0	0	0
Rondonia	Porto Velho	site 3	228	Ma. humeralis	Assentamento Santa Rita	Barrier screen	18h00-06h00	March/2020	J. Amorim	-64.1787	-9.06641	3951	0	6	0	0	0	0	0	0	0	0	0	0	0	0	0	0
Rondonia	Porto Velho	site 3	230	Ma. humeralis	Assentamento Santa Rita	Barrier screen	18h00-06h00	March/2020	J. Amorim	-64.1787	-9.06641	4340	7	0	0	0	0	0	0	0	0	0	0	0	0	0	0	0
Rondonia	Porto Velho	site 3	231	Ma. humeralis	Assentamento Santa Rita	Barrier screen	18h00-06h00	March/2020	J. Amorim	-64.1787	-9.06641	4337	7	0	0	0	0	0	0	0	0	0	0	0	0	0	0	0
Rondonia	Porto Velho	site 3	233	Ma. humeralis	Assentamento Santa Rita	Barrier screen	18h00-06h00	March/2020	J. Amorim	-64.1787	-9.06641	16	3784	0	0	0	0	0	0	0	0	51	0	0	0	0	0	0
Rondonia	Porto Velho	site 3	236	Ma. humeralis	Assentamento Santa Rita	Barrier screen	18h00-06h00	March/2020	J. Amorim	-64.1787	-9.06641	6824	0	0	0	0	0	0	0	0	0	0	0	0	0	0	0	0
Rondonia	Porto Velho	site 3	237	Ma. amazonensis	Assentamento Santa Rita	Barrier screen	18h00-06h00	March/2020	J. Amorim	-64.1787	-9.06641	7	0	0	0	0	0	0	0	0	0	0	0	0	0	0	0	0
Rondonia	Porto Velho	site 3	238	Ma. amazonensis	Assentamento Santa Rita	Barrier screen	18h00-06h00	March/2020	J. Amorim	-64.1787	-9.06641	4107	0	0	0	0	0	0	0	0	0	0	0	0	0	0	0	0
Rondonia	Porto Velho	site 3	239	Ma. humeralis	Assentamento Santa Rita	Barrier screen	18h00-06h00	March/2020	J. Amorim	-64.1787	-9.06641	4309	0	0	0	0	0	0	0	0	0	0	0	0	0	0	0	0
Rondonia	Porto Velho	site 3	240	Ma. humeralis	Assentamento Santa Rita	Barrier screen	18h00-06h00	March/2020	J. Amorim	-64.1787	-9.06641	14	3997	0	0	0	0	0	0	0	0	50	0	0	0	0	0	0
Rondonia	Porto Velho	site 3	244	Ma. humeralis	Assentamento Santa Rita	Barrier screen	18h00-06h00	March/2020	J. Amorim	-64.1787	-9.06641	106	30	3608	12	0	0	0	0	0	0	0	0	0	0	0	0	0
Rondonia	Porto Velho	site 3	248	Ma. humeralis	Assentamento Santa Rita	Barrier screen	18h00-06h00	March/2020	J. Amorim	-64.1787	-9.06641	2563	526	2033	0	0	0	0	0	0	0	0	0	0	0	0	0	0
Rondonia	Porto Velho	site 3	255	Ma. humeralis	Assentamento Santa Rita	Barrier screen	18h00-06h00	March/2020	J. Amorim	-64.1787	-9.06641	0	0	0	0	4558	0	0	0	0	0	0	0	0	0	0	0	0
Rondonia	Porto Velho	site 3	256	Ma. humeralis	Assentamento Santa Rita	Barrier screen	18h00-06h00	March/2020	J. Amorim	-64.1787	-9.06641	0	2998	0	0	618	0	0	0	0	0	0	0	0	0	0	0	0
Rondonia	Porto Velho	site 3	257	Ma. humeralis	Assentamento Santa Rita	Barrier screen	18h00-06h00	March/2020	J. Amorim	-64.1787	-9.06641	4	3928	0	0	0	0	0	0	0	0	0	0	0	0	0	0	0
Rondonia	Porto Velho	site 3	258	Ma. humeralis	Assentamento Santa Rita	Barrier screen	18h00-06h00	March/2020	J. Amorim	-64.1787	-9.06641	0	0	0	0	0	0	1022	0	0	0	0	0	0	0	0	0	0
Rondonia	Porto Velho	site 3	259	Ma. humeralis	Assentamento Santa Rita	Barrier screen	18h00-06h00	March/2020	J. Amorim	-64.1787	-9.06641	3184	0	0	0	0	0	0	0	0	0	0	0	0	0	0	0	0
Rondonia	Porto Velho	site 3	260	Ma. humeralis	Assentamento Santa Rita	Barrier screen	18h00-06h00	March/2020	J. Amorim	-64.1787	-9.06641	37	55634	0	0	0	0	0	0	0	0	456	0	0	0	0	0	0
Rondonia	Porto Velho	site 3	261	Ma. humeralis	Assentamento Santa Rita	Barrier screen	18h00-06h00	March/2020	J. Amorim	-64.1787	-9.06641	4152	5	0	0	0	0	0	0	0	0	0	0	0	0	0	0	0
Rondonia	Porto Velho	site 3	263	Ma. amazonensis	Assentamento Santa Rita	Barrier screen	18h00-06h00	March/2020	J. Amorim	-64.1787	-9.06641	0	4345	6	0	0	0	0	0	0	0	25	0	0	0	0	0	0
Rondonia	Porto Velho	site 3	264	Ma. humeralis	Assentamento Santa Rita	Barrier screen	18h00-06h00	March/2020	J. Amorim	-64.1787	-9.06641	0	4025	0	0	0	0	0	0	0	0	32	0	0	0	0	0	0
Rondonia	Porto Velho	site 3	266	Ma. humeralis	Assentamento Santa Rita	Barrier screen	18h00-06h00	March/2020	J. Amorim	-64.1787	-9.06641	0	37	1853	0	0	0	0	0	0	0	0	0	0	0	0	0	0
Rondonia	Porto Velho	site 3	269	Ma. amazonensis	Assentamento Santa Rita	Barrier screen	18h00-06h00	March/2020	J. Amorim	-64.1787	-9.06641	2985	0	0	0	0	0	0	0	0	0	0	0	0	0	0	0	0
Rondonia	Porto Velho	site 3	270	Ma. amazonensis	Assentamento Santa Rita	Barrier screen	18h00-06h00	March/2020	J. Amorim	-64.1787	-9.06641	2421	0	0	0	0	0	0	0	0	0	0	0	0	0	0	0	0
Rondonia	Porto Velho	site 3	271	Ma. humeralis	Assentamento Santa Rita	Barrier screen	18h00-06h00	March/2020	J. Amorim	-64.1787	-9.06641	9	0	0	2654	0	0	0	0	0	0	0	0	0	0	0	0	0
Rondonia	Porto Velho	site 3	272	Ma. amazonensis	Assentamento Santa Rita	Barrier screen	18h00-06h00	March/2020	J. Amorim	-64.1787	-9.06641	3012	5	3	0	0	0	0	0	0	0	0	0	0	0	0	0	0
Rondonia	Porto Velho	site 3	273	Ma. amazonensis	Assentamento Santa Rita	Barrier screen	18h00-06h00	March/2020	J. Amorim	-64.1787	-9.06641	10	0	2351	0	0	0	0	0	0	0	0	0	0	0	0	0	0
Rondonia	Porto Velho	site 3	274	Ma. amazonensis	Assentamento Santa Rita	Barrier screen	18h00-06h00	March/2020	J. Amorim	-64.1787	-9.06641	10	758	1546	0	0	0	0	0	0	0	0	0	0	0	0	0	0
Rondonia	Porto Velho	site 3	275	Ma. humeralis	Assentamento Santa Rita	Barrier screen	18h00-06h00	March/2020	J. Amorim	-64.1787	-9.06641	2644	0	0	0	0	0	0	0	0	0	0	0	0	0	0	0	0
Rondonia	Porto Velho	site 3	276	Ma. humeralis	Assentamento Santa Rita	Barrier screen	18h00-06h00	March/2020	J. Amorim	-64.1787	-9.06641	3069	0	3	0	0	0	0	0	0	0	0	0	0	0	0	0	0
Rondonia	Porto Velho	site 3	279	Ma. amazonensis	Assentamento Santa Rita	Barrier screen	18h00-06h00	March/2020	J. Amorim	-64.1787	-9.06641	3257	0	0	0	0	0	0	0	0	0	0	0	0	0	0	0	0
Rondonia	Porto Velho	site 3	280	Ma. titillans	Assentamento Santa Rita	Barrier screen	18h00-06h00	March/2020	J. Amorim	-64.1787	-9.06641	2884	0	0	0	0	0	0	0	0	0	0	0	0	0	0	0	0
Rondonia	Porto Velho	site 3	281	Ma. amazonensis	Assentamento Santa Rita	Barrier screen	18h00-06h00	March/2020	J. Amorim	-64.1787	-9.06641	2776	0	0	0	0	0	0	0	0	0	0	0	0	0	0	0	0
Rondonia	Porto Velho	site 3	283	Ma. humeralis	Assentamento Santa Rita	Barrier screen	18h00-06h00	March/2020	J. Amorim	-64.1787	-9.06641	3878	0	0	0	0	0	0	0	0	0	0	0	0	0	0	0	0
Rondonia	Porto Velho	site 3	284	Ma. humeralis	Assentamento Santa Rita	Barrier screen	18h00-06h00	March/2020	J. Amorim	-64.1787	-9.06641	28	0	3349	0	0	0	0	0	0	0	0	0	0	0	0	0	0
Rondonia	Porto Velho	site 3	285	Ma. amazonensis	Assentamento Santa Rita	Barrier screen	18h00-06h00	March/2020	J. Amorim	-64.1787	-9.06641	3333	0	3	0	0	0	0	0	0	0	0	0	0	0	0	0	0
Rondonia	Porto Velho	site 3	286	Ma. amazonensis	Assentamento Santa Rita	Barrier screen	18h00-06h00	March/2020	J. Amorim	-64.1787	-9.06641	2679	0	0	0	0	0	0	0	0	0	0	0	0	0	0	0	0
Rondonia	Porto Velho	site 3	289	Ma. humeralis	Assentamento Santa Rita	Barrier screen	18h00-06h00	March/2020	J. Amorim	-64.1787	-9.06641	0	4	3184	0	0	0	0	0	0	0	0	0	0	0	0	0	0
Rondonia	Porto Velho	site 3	290	Ma. humeralis	Assentamento Santa Rita	Barrier screen	18h00-06h00	March/2020	J. Amorim	-64.1787	-9.06641	0	862	1059	0	0	0	446	0	0	0	0	0	0	0	0	0	0
Rondonia	Porto Velho	site 3	291	Ma. amazonensis	Assentamento Santa Rita	Barrier screen	18h00-06h00	March/2020	J. Amorim	-64.1787	-9.06641	0	0	3342	0	0	0	0	0	0	0	0	0	0	0	0	0	0
Rondonia	Porto Velho	site 3	293	Ma. humeralis	Assentamento Santa Rita	Barrier screen	18h00-06h00	March/2020	J. Amorim	-64.1787	-9.06641	3807	0	2	0	0	0	0	0	0	0	0	0	0	0	0	0	0
Rondonia	Porto Velho	site 3	294	Ma. humeralis	Assentamento Santa Rita	Barrier screen	18h00-06h00	March/2020	J. Amorim	-64.1787	-9.06641	3307	0	0	0	0	0	0	0	0	0	0	0	0	0	0	0	0
Rondonia	Porto Velho	site 3	295	Ma. humeralis	Assentamento Santa Rita	Barrier screen	18h00-06h00	March/2020	J. Amorim	-64.1787	-9.06641	3372	0	5	0	0	0	0	0	0	0	0	0	0	0	0	0	0
Rondonia	Porto Velho	site 3	298	Ma. amazonensis	Assentamento Santa Rita	Barrier screen	18h00-06h00	March/2020	J. Amorim	-64.1787	-9.06641	4180	0	0	0	0	0	0	0	0	0	0	0	0	0	0	0	0
Rondonia	Porto Velho	site 3	302	Ma. humeralis	Assentamento Santa Rita	Barrier screen	18h00-06h00	March/2020	J. Amorim	-64.1787	-9.06641	4914	0	0	0	0	0	0	0	0	0	0	0	0	0	0	0	0
Rondonia	Porto Velho	site 3	303	Ma. humeralis	Assentamento Santa Rita	Barrier screen	18h00-06h00	March/2020	J. Amorim	-64.1787	-9.06641	3571	0	0	0	0	0	0	0	0	0	0	0	0	0	0	0	0
Rondonia	Porto Velho	site 3	304	Ma. humeralis	Assentamento Santa Rita	Barrier screen	18h00-06h00	March/2020	J. Amorim	-64.1787	-9.06641	3259	0	0	0	0	0	0	0	0	0	0	0	0	0	0	0	0
Rondonia	Porto Velho	site 3	305	Ma. humeralis	Assentamento Santa Rita	Barrier screen	18h00-06h00	March/2020	J. Amorim	-64.1787	-9.06641	3838	0	0	0	0	0	0	0	0	0	0	0	0	0	0	0	0
Rondonia	Porto Velho	site 3	306	Ma. humeralis	Assentamento Santa Rita	Barrier screen	18h00-06h00	March/2020	J. Amorim	-64.1787	-9.06641	0	3657	0	0	0	0	0	0	0	0	56	0	0	0	0	0	0
Rondonia	Porto Velho	site 3	307	Ma. humeralis	Assentamento Santa Rita	Barrier screen	18h00-06h00	March/2020	J. Amorim	-64.1787	-9.06641	0	3924	0	0	0	0	0	0	0	0	42	0	0	0	0	0	0
Rondonia	Porto Velho	site 3	308	Ma. humeralis	Assentamento Santa Rita	Barrier screen	18h00-06h00	March/2020	J. Amorim	-64.1787	-9.06641	6	3488	0	0	0	0	0	0	0	0	77	0	0	0	0	0	0
Rondonia	Porto Velho	site 3	309	Ma. humeralis	Assentamento Santa Rita	Barrier screen	18h00-06h00	March/2020	J. Amorim	-64.1787	-9.06641	2830	0	0	0	0	0	0	0	0	0	0	0	0	0	0	0	0
Rondonia	Porto Velho	site 3	313	Ma. amazonensis	Assentamento Santa Rita	Barrier screen	18h00-06h00	March/2020	J. Amorim	-64.1787	-9.06641	10	0	0	0	0	0	0	0	0	0	0	0	0	0	0	0	0
Rondonia	Porto Velho	site 3	316	Ma. amazonensis	Assentamento Santa Rita	Barrier screen	18h00-06h00	March/2020	J. Amorim	-64.1787	-9.06641	3596	3	0	0	0	0	0	0	0	0	0	0	0	0	0	0	0
Rondonia	Porto Velho	site 3	318	Ma. amazonensis	Assentamento Santa Rita	Barrier screen	18h00-06h00	March/2020	J. Amorim	-64.1787	-9.06641	3580	0	0	0	0	0	0	0	0	0	0	0	0	0	0	0	0
Rondonia	Porto Velho	site 3	322	Ma. humeralis	Assentamento Santa Rita	Barrier screen	18h00-06h00	March/2020	J. Amorim	-64.1787	-9.06641	12	0	2708	0	0	0	0	0	0	0	0	0	0	0	0	0	0
Rondonia	Porto Velho	site 3	323	Ma. humeralis	Assentamento Santa Rita	Barrier screen	18h00-06h00	March/2020	J. Amorim	-64.1787	-9.06641	3037	0	3	0	0	0	0	0	0	0	0	0	0	0	0	0	0
Rondonia	Porto Velho	site 3	324	Ma. humeralis	Assentamento Santa Rita	Barrier screen	18h00-06h00	March/2020	J. Amorim	-64.1787	-9.06641	12	393	2136	0	0	0	0	0	0	0	0	0	0	0	0	0	0
Rondonia	Porto Velho	site 3	325	Ma. humeralis	Assentamento Santa Rita	Barrier screen	18h00-06h00	March/2020	J. Amorim	-64.1787	-9.06641	2055	0	0	0	0	0	0	0	0	0	0	0	0	0	0	0	0
Rondonia	Porto Velho	site 3	326	Ma. humeralis	Assentamento Santa Rita	Barrier screen	18h00-06h00	March/2020	J. Amorim	-64.1787	-9.06641	3934	0	0	0	0	0	0	0	0	0	0	0	0	0	0	0	0
Rondonia	Porto Velho	site 3	327	Ma. amazonensis	Assentamento Santa Rita	Barrier screen	18h00-06h00	March/2020	J. Amorim	-64.1787	-9.06641	0	3395	0	0	0	0	0	0	0	0	36	0	0	0	0	0	0
Rondonia	Porto Velho	site 3	330	Ma. amazonensis	Assentamento Santa Rita	Barrier screen	18h00-06h00	March/2020	J. Amorim	-64.1787	-9.06641	0	3577	0	0	0	0	0	0	0	0	22	0	0	0	0	0	0
Rondonia	Porto Velho	site 3	331	Ma. amazonensis	Assentamento Santa Rita	Barrier screen	18h00-06h00	March/2020	J. Amorim	-64.1787	-9.06641	17	2764	0	0	0	0	0	0	0	0	0	0	0	0	0	0	0
Rondonia	Porto Velho	site 3	333	Ma. amazonensis	Assentamento Santa Rita	Barrier screen	18h00-06h00	March/2020	J. Amorim	-64.1787	-9.06641	16	3977	10	0	0	0	0	0	0	0	42	0	0	0	0	0	0
Rondonia	Porto Velho	site 3	335	Ma. amazonensis	Assentamento Santa Rita	Barrier screen	18h00-06h00	March/2020	J. Amorim	-64.1787	-9.06641	15	3955	0	0	0	0	0	0	0	0	0	0	0	0	0	0	0
Rondonia	Porto Velho	site 3	338	Ma. humeralis	Assentamento Santa Rita	Barrier screen	18h00-06h00	March/2020	J. Amorim	-64.1787	-9.06641	7735	0	31	0	0	0	0	0	0	0	0	0	0	0	0	0	0
Rondonia	Porto Velho	site 3	339	Ma. humeralis	Assentamento Santa Rita	Barrier screen	18h00-06h00	March/2020	J. Amorim	-64.1787	-9.06641	15	3248	0	0	0	0	0	0	0	0	76	0	0	0	0	0	0
Rondonia	Porto Velho	site 3	341	Ma. titillans	Assentamento Santa Rita	Barrier screen	18h00-06h00	March/2020	J. Amorim	-64.1787	-9.06641	22	3074	0	0	0	0	0	0	0	0	74	0	0	0	0	0	0
Rondonia	Porto Velho	site 3	342	Ma. titillans	Assentamento Santa Rita	Barrier screen	18h00-06h00	March/2020	J. Amorim	-64.1787	-9.06641	15	3067	0	0	0	0	0	0	0	0	33	0	0	0	0	0	0
Rondonia	Porto Velho	site 3	343	Ma. humeralis	Assentamento Santa Rita	Barrier screen	18h00-06h00	March/2020	J. Amorim	-64.1787	-9.06641	2799	0	0	0	0	0	0	0	0	0	0	0	0	0	0	0	0
Rondonia	Porto Velho	site 3	344	Ma. humeralis	Assentamento Santa Rita	Barrier screen	18h00-06h00	March/2020	J. Amorim	-64.1787	-9.06641	3056	0	0	0	0	0	0	0	0	0	0	0	0	0	0	0	0
Rondonia	Porto Velho	site 3	345	Ma. humeralis	Assentamento Santa Rita	Barrier screen	18h00-06h00	March/2020	J. Amorim	-64.1787	-9.06641	5272	0	0	0	0	0	0	0	0	0	0	0	0	0	0	0	0
Rondonia	Porto Velho	site 3	353	Ma. amazonensis	Assentamento Santa Rita	Barrier screen	18h00-06h00	March/2020	J. Amorim	-64.1787	-9.06641	22	3756	0	0	0	0	0	0	0	0	71	0	0	0	0	0	0
Rondonia	Porto Velho	site 3	356	Ma. humeralis	Assentamento Santa Rita	Barrier screen	18h00-06h00	March/2020	J. Amorim	-64.1787	-9.06641	2401	0	0	0	0	0	0	0	0	0	0	0	0	0	0	0	0
Rondonia	Porto Velho	site 3	357	Ma. amazonensis	Assentamento Santa Rita	Barrier screen	18h00-06h00	March/2020	J. Amorim	-64.1787	-9.06641	78	16	293	0	0	0	0	0	0	0	0	0	0	0	0	0	0
Rondonia	Porto Velho	site 3	358	Ma. humeralis	Assentamento Santa Rita	Barrier screen	18h00-06h00	March/2020	J. Amorim	-64.1787	-9.06641	3407	0	0	0	0	0	0	0	0	0	0	0	0	0	0	0	0
Rondonia	Porto Velho	site 3	359	Ma. humeralis	Assentamento Santa Rita	Barrier screen	18h00-06h00	March/2020	J. Amorim	-64.1787	-9.06641	3936	8	0	0	0	0	0	0	0	0	0	0	0	0	0	0	0
Rondonia	Porto Velho	site 3	360	Ma. humeralis	Assentamento Santa Rita	Barrier screen	18h00-06h00	March/2020	J. Amorim	-64.1787	-9.06641	0	0	1853	0	0	0	0	0	0	0	0	0	0	0	0	0	0
Rondonia	Porto Velho	site 3	363	Ma. humeralis	Assentamento Santa Rita	Barrier screen	18h00-06h00	March/2020	J. Amorim	-64.1787	-9.06641	0	2149	5	0	0	0	0	0	0	0	0	0	0	0	0	0	0
Rondonia	Porto Velho	site 3	364	Ma. humeralis	Assentamento Santa Rita	Barrier screen	18h00-06h00	March/2020	J. Amorim	-64.1787	-9.06641	2620	0	2	0	0	0	0	0	0	0	0	0	0	0	0	0	0
Rondonia	Porto Velho	site 3	365	Ma. humeralis	Assentamento Santa Rita	Barrier screen	18h00-06h00	March/2020	J. Amorim	-64.1787	-9.06641	10	0	0	3186	0	0	0	0	0	0	0	0	0	0	0	0	0
Rondonia	Porto Velho	site 3	366	Ma. humeralis	Assentamento Santa Rita	Barrier screen	18h00-06h00	March/2020	J. Amorim	-64.1787	-9.06641	32	2962	0	0	0	0	0	0	0	0	73	0	0	0	0	0	0
Rondonia	Porto Velho	site 3	369	Ma. humeralis	Assentamento Santa Rita	Barrier screen	18h00-06h00	March/2020	J. Amorim	-64.1787	-9.06641	0	3864	0	0	0	0	0	0	0	0	34	0	0	0	0	0	0
Rondonia	Porto Velho	site 3	370	Ma. humeralis	Assentamento Santa Rita	Barrier screen	18h00-06h00	March/2020	J. Amorim	-64.1787	-9.06641	3802	10	0	0	0	0	0	0	0	0	0	0	0	0	0	0	0
Rondonia	Porto Velho	site 3	371	Ma. titillans	Assentamento Santa Rita	Barrier screen	18h00-06h00	March/2020	J. Amorim	-64.1787	-9.06641	3076	0	0	0	0	0	0	0	0	0	0	0	0	0	0	0	0
Rondonia	Porto Velho	site 3	372	Ma. amazonensis	Assentamento Santa Rita	Barrier screen	18h00-06h00	March/2020	J. Amorim	-64.1787	-9.06641	7161	11	0	0	0	0	0	0	0	0	0	0	0	0	0	0	0
Rondonia	Porto Velho	site 3	374	Ma. amazonensis	Assentamento Santa Rita	Barrier screen	18h00-06h00	March/2020	J. Amorim	-64.1787	-9.06641	3599	15	9	0	0	0	0	0	0	0	0	0	0	0	0	0	0
Rondonia	Porto Velho	site 3	375	Ma. amazonensis	Assentamento Santa Rita	Barrier screen	18h00-06h00	March/2020	J. Amorim	-64.1787	-9.06641	20	7	421	0	0	0	0	0	0	0	0	0	0	0	0	0	0
Rondonia	Porto Velho	site 3	379	Ma. humeralis	Assentamento Santa Rita	Barrier screen	18h00-06h00	March/2020	J. Amorim	-64.1787	-9.06641	13	8070	0	0	0	0	0	0	0	0	127	0	0	0	0	0	0
Rondonia	Porto Velho	site 3	380	Ma. humeralis	Assentamento Santa Rita	Barrier screen	18h00-06h00	March/2020	J. Amorim	-64.1787	-9.06641	24331	14	0	0	0	0	0	0	0	0	0	0	0	0	0	0	0
Rondonia	Porto Velho	site 3	384	Ma. amazonensis	Assentamento Santa Rita	Barrier screen	18h00-06h00	March/2020	J. Amorim	-64.1787	-9.06641	5493	0	8	0	0	0	0	0	0	0	0	0	0	0	0	0	0
Rondonia	Porto Velho	site 3	391	Ma. humeralis	Assentamento Santa Rita	Barrier screen	18h00-06h00	March/2020	J. Amorim	-64.1787	-9.06641	4448	11	0	0	0	0	0	0	0	0	0	0	0	0	0	0	0
Rondonia	Porto Velho	site 3	392	Ma. humeralis	Assentamento Santa Rita	Barrier screen	18h00-06h00	March/2020	J. Amorim	-64.1787	-9.06641	9	0	0	0	4942	0	0	0	0	0	0	0	0	0	0	0	0
Rondonia	Porto Velho	site 3	393	Ma. humeralis	Assentamento Santa Rita	Barrier screen	18h00-06h00	March/2020	J. Amorim	-64.1787	-9.06641	4185	0	8	0	0	0	0	0	0	0	0	0	0	0	0	0	0
Rondonia	Porto Velho	site 3	394	Ma. humeralis	Assentamento Santa Rita	Barrier screen	18h00-06h00	March/2020	J. Amorim	-64.1787	-9.06641	0	0	4212	0	0	0	0	0	0	0	0	0	0	0	0	0	0
Rondonia	Porto Velho	site 3	395	Ma. humeralis	Assentamento Santa Rita	Barrier screen	18h00-06h00	March/2020	J. Amorim	-64.1787	-9.06641	3790	0	13	0	0	0	0	0	0	0	0	0	0	0	0	0	0
Rondonia	Porto Velho	site 3	396	Ma. humeralis	Assentamento Santa Rita	Barrier screen	18h00-06h00	March/2020	J. Amorim	-64.1787	-9.06641	3161	0	27	0	0	0	0	0	0	0	0	0	0	0	0	0	0
Rondonia	Porto Velho	site 3	397	Ma. humeralis	Assentamento Santa Rita	Barrier screen	18h00-06h00	March/2020	J. Amorim	-64.1787	-9.06641	0	0	3068	0	0	0	0	0	0	0	0	0	0	0	0	0	0
Rondonia	Porto Velho	site 3	402	Ma. amazonensis	Assentamento Santa Rita	Barrier screen	18h00-06h00	March/2020	J. Amorim	-64.1787	-9.06641	829	0	4	0	0	0	0	0	0	0	0	0	0	0	0	0	0
Rondonia	Porto Velho	site 3	403	Ma. amazonensis	Assentamento Santa Rita	Barrier screen	18h00-06h00	March/2020	J. Amorim	-64.1787	-9.06641	0	17	562	4060	0	0	0	0	0	0	0	0	0	0	0	0	0
Rondonia	Porto Velho	site 3	404	Ma. titillans	Assentamento Santa Rita	Barrier screen	18h00-06h00	March/2020	J. Amorim	-64.1787	-9.06641	0	0	11	4025	0	0	0	0	0	0	0	0	0	0	0	0	0
Rondonia	Porto Velho	site 3	405	Ma. amazonensis	Assentamento Santa Rita	Barrier screen	18h00-06h00	March/2020	J. Amorim	-64.1787	-9.06641	0	10	2906	0	0	0	0	0	0	0	0	0	0	0	0	0	0
Rondonia	Porto Velho	site 3	406	Ma. amazonensis	Assentamento Santa Rita	Barrier screen	18h00-06h00	March/2020	J. Amorim	-64.1787	-9.06641	0	0	3235	0	0	0	0	0	0	0	0	0	0	0	0	0	0
Rondonia	Porto Velho	site 3	408	Ma. humeralis	Assentamento Santa Rita	Barrier screen	18h00-06h00	March/2020	J. Amorim	-64.1787	-9.06641	152	4408	0	0	0	0	0	0	0	0	0	0	0	0	0	0	0
Rondonia	Porto Velho	site 3	409	Ma. humeralis	Assentamento Santa Rita	Barrier screen	18h00-06h00	March/2020	J. Amorim	-64.1787	-9.06641	0	4916	29	0	0	0	0	0	0	0	0	0	0	0	0	0	0
Rondonia	Porto Velho	site 3	410	Ma. humeralis	Assentamento Santa Rita	Barrier screen	18h00-06h00	March/2020	J. Amorim	-64.1787	-9.06641	0	5197	0	0	0	0	0	0	0	0	82	0	0	0	0	0	0
Rondonia	Porto Velho	site 3	411	Ma. humeralis	Assentamento Santa Rita	Barrier screen	18h00-06h00	March/2020	J. Amorim	-64.1787	-9.06641	0	1124	2152	10	0	0	104	0	0	0	0	0	0	0	0	0	0
Rondonia	Porto Velho	site 3	412	Ma. humeralis	Assentamento Santa Rita	Barrier screen	18h00-06h00	March/2020	J. Amorim	-64.1787	-9.06641	0	554	3139	0	0	0	0	0	0	0	0	0	0	0	0	0	0
Rondonia	Porto Velho	site 3	413	Ma. humeralis	Assentamento Santa Rita	Barrier screen	18h00-06h00	March/2020	J. Amorim	-64.1787	-9.06641	0	0	3124	0	0	0	0	0	0	0	0	0	0	0	0	0	0
Rondonia	Porto Velho	site 3	414	Ma. humeralis	Assentamento Santa Rita	Barrier screen	18h00-06h00	March/2020	J. Amorim	-64.1787	-9.06641	9	0	7	9580	0	0	0	0	0	0	0	0	0	0	0	0	0
Rondonia	Porto Velho	site 3	415	Ma. humeralis	Assentamento Santa Rita	Barrier screen	18h00-06h00	March/2020	J. Amorim	-64.1787	-9.06641	0	0	2971	0	0	0	0	0	0	0	0	0	0	0	0	0	0
Rondonia	Porto Velho	site 3	416	Ma. humeralis	Assentamento Santa Rita	Barrier screen	18h00-06h00	March/2020	J. Amorim	-64.1787	-9.06641	0	2121	1407	0	0	0	0	0	0	0	0	0	0	0	0	0	0
Rondonia	Porto Velho	site 3	417	Ma. humeralis	Assentamento Santa Rita	Barrier screen	18h00-06h00	March/2020	J. Amorim	-64.1787	-9.06641	4922	25	6	0	0	0	0	0	0	0	0	0	0	0	0	0	0
Rondonia	Porto Velho	site 3	420	Ma. amazonensis	Assentamento Santa Rita	Barrier screen	18h00-06h00	March/2020	J. Amorim	-64.1787	-9.06641	0	8	3870	0	0	0	0	0	0	0	0	0	0	0	0	0	0
Rondonia	Porto Velho	site 3	421	Ma. humeralis	Assentamento Santa Rita	Barrier screen	18h00-06h00	March/2020	J. Amorim	-64.1787	-9.06641	0	8985	8	0	0	0	0	0	0	0	81	0	0	0	0	0	0
Rondonia	Porto Velho	site 3	424	Ma. humeralis	Assentamento Santa Rita	Barrier screen	18h00-06h00	March/2020	J. Amorim	-64.1787	-9.06641	4	0	5202	0	0	0	0	0	0	0	0	0	0	0	0	0	0
Rondonia	Porto Velho	site 3	425	Ma. humeralis	Assentamento Santa Rita	Barrier screen	18h00-06h00	March/2020	J. Amorim	-64.1787	-9.06641	0	0	3624	0	0	0	0	0	0	0	0	0	0	0	0	0	0
Rondonia	Porto Velho	site 3	426	Ma. humeralis	Assentamento Santa Rita	Barrier screen	18h00-06h00	March/2020	J. Amorim	-64.1787	-9.06641	0	0	4529	0	0	0	0	0	0	0	0	0	0	0	0	0	0
Rondonia	Porto Velho	site 3	428	Ma. humeralis	Assentamento Santa Rita	Barrier screen	18h00-06h00	March/2020	J. Amorim	-64.1787	-9.06641	9	4732	0	0	0	0	0	0	0	0	0	0	0	0	0	0	0
Rondonia	Porto Velho	site 3	429	Ma. amazonensis	Assentamento Santa Rita	Barrier screen	18h00-06h00	March/2020	J. Amorim	-64.1787	-9.06641	246	6507	0	0	0	0	0	0	0	0	49	0	0	0	0	0	0
Rondonia	Porto Velho	site 3	433	Ma. titillans	Assentamento Santa Rita	Barrier screen	18h00-06h00	March/2020	J. Amorim	-64.1787	-9.06641	0	0	6	0	0	0	0	0	0	0	0	0	0	0	0	0	0
Rondonia	Porto Velho	site 3	434	Ma. titillans	Assentamento Santa Rita	Barrier screen	18h00-06h00	March/2020	J. Amorim	-64.1787	-9.06641	0	1096	2332	4	0	0	166	0	0	0	0	0	0	0	0	0	0
Rondonia	Porto Velho	site 3	435	Ma. amazonensis	Assentamento Santa Rita	Barrier screen	18h00-06h00	March/2020	J. Amorim	-64.1787	-9.06641	0	0	3898	0	0	0	0	0	0	0	0	0	0	0	0	0	0
Rondonia	Porto Velho	site 3	437	Ma. amazonensis	Assentamento Santa Rita	Barrier screen	18h00-06h00	March/2020	J. Amorim	-64.1787	-9.06641	0	0	3469	0	0	0	0	0	0	0	0	0	0	0	0	0	0
Rondonia	Porto Velho	site 3	438	Ma. amazonensis	Assentamento Santa Rita	Barrier screen	18h00-06h00	March/2020	J. Amorim	-64.1787	-9.06641	9	4	4775	0	0	0	0	0	0	0	0	0	0	0	0	0	0
Rondonia	Porto Velho	site 3	441	Ma. amazonensis	Assentamento Santa Rita	Barrier screen	18h00-06h00	March/2020	J. Amorim	-64.1787	-9.06641	6	0	3760	0	0	0	0	0	0	0	0	0	0	0	0	0	0
Rondonia	Porto Velho	site 3	442	Ma. humeralis	Assentamento Santa Rita	Barrier screen	18h00-06h00	March/2020	J. Amorim	-64.1787	-9.06641	6220	0	9	0	0	0	0	0	0	0	0	0	0	0	0	0	0
Rondonia	Porto Velho	site 3	444	Ma. amazonensis	Assentamento Santa Rita	Barrier screen	18h00-06h00	March/2020	J. Amorim	-64.1787	-9.06641	13	0	4281	0	0	0	0	0	0	0	0	0	0	0	0	0	0
Rondonia	Porto Velho	site 3	445	Ma. humeralis	Assentamento Santa Rita	Barrier screen	18h00-06h00	March/2020	J. Amorim	-64.1787	-9.06641	8167	0	14	0	0	0	0	0	0	0	0	0	0	0	0	0	0
Rondonia	Porto Velho	site 3	446	Ma. amazonensis	Assentamento Santa Rita	Barrier screen	18h00-06h00	March/2020	J. Amorim	-64.1787	-9.06641	0	3120	0	0	0	0	0	0	0	0	0	0	0	0	0	0	0
Rondonia	Porto Velho	site 3	447	Ma. titillans	Assentamento Santa Rita	Barrier screen	18h00-06h00	March/2020	J. Amorim	-64.1787	-9.06641	0	4190	305	0	0	0	0	0	0	0	0	0	0	0	0	0	0
Rondonia	Porto Velho	site 3	448	Ma. titillans	Assentamento Santa Rita	Barrier screen	18h00-06h00	March/2020	J. Amorim	-64.1787	-9.06641	0	1479	99	3	0	0	0	0	0	0	29	0	0	0	0	0	0

## Sheet: Sheet1
					RO7-172
					RO7-179
					RO7-180
					RO7-181
					RO7-183
					RO7-184
					RO7-185
					RO7-186
					RO7-187
					RO7-188
					RO7-189
					RO7-190
					RO7-191
					RO7-193
					RO7-194
					RO7-195
					RO7-197
					RO7-198
					RO7-199
					RO7-200
					RO7-202
					RO7-207
					RO7-213
					RO7-215
					RO7-219
					RO7-222
					RO7-224
					RO7-225
					RO7-226
					RO7-227
					RO7-228
					RO7-229
					RO7-233
					RO7-235
					RO7-237
					RO7-238
					RO7-239
					RO7-242
					RO7-243
					RO7-244
					RO7-245
					RO7-246
					RO7-249
